# Supplementary material for: Faecal microbiota of schoolchildren is associated with nutritional status and markers of inflammation: a double-blinded cluster-randomized controlled trial using multi-micronutrient fortified rice
Source: Nat Commun. 2024 Jun 18;15:5204. doi: 10.1038/s41467-024-49093-4 (PMC11189458; doi:10.1038/s41467-024-49093-4)
Supplement: Supplementary file 4 — Source data [file 41467_2024_49093_MOESM4_ESM.xlsx]

## Sheet: Menu
Supplementary Data Files
Metadata included in the analysis
Figure 1A source data
Figure 1B source data
Figure 2A source data
Figure 2B source data
Figure 2C source data
Figure 2D source data
Figure 3 source data
Figure 4 source data
Supplementary Figure 1 source data
Supplementary Figure 2A source data
Supplementary Figure 2B source data
Supplementary Figure 2C source data
Supplementary Figure 2D source data
Supplementary Figure 3A source data
Supplementary Figure 3B source data
Supplementary Figure 3C source data
Supplementary Figure 3D source data
Supplementary Figure 3E source data
Supplementary Figure 3F source data
Supplementary Figure 3G source data

## Sheet: metadata
Sample_ID	SubjectID	Baseline_Endline	Sex	Intervention_groups	Age_Baseline	Age_groups	Age_Endline	school	Stunting	Underweight	Anemia_class	Systemic_inflammation	Iron_deficiency	Iron_deficiency_anemia	Hemoglobinopathy	Vitamin_A_deficiency	Zinc_deficiency	Parasite_infection	Gastrointestinal_inflammation
IA1	4027	Baseline	Girl	Placebo	6	6-9_years	6.5	School_4	No	No	No anemia	Yes	Yes	No	Yes	No	No	No	No
VIA11	4027	Endline	Girl	Placebo	6.5	6-9_years	7.107	School_4	No	No	No anemia	No	Yes	No	Yes	No	Yes	No	NA
IIIA12	4029	Baseline	Girl	Placebo	6.8	6-9_years	7.346	School_4	Yes	Yes	No anemia	Yes	No	No	Yes	No	No	Yes	No
VIC6	4029	Endline	Girl	Placebo	7.3	6-9_years	7.956	School_4	Yes	Yes	No anemia	No	No	No	Yes	No	Yes	No	NA
IIF12	4031	Baseline	Girl	Placebo	6	6-9_years	6.453	School_4	No	Yes	No anemia	Yes	No	No	Yes	No	No	No	No
VIF3	4031	Endline	Girl	Placebo	6.5	6-9_years	7.064	School_4	Yes	Yes	No anemia	No	No	No	Yes	No	Yes	No	NA
IIIG12	4047	Baseline	Boy	Placebo	9.3	10-14_years	9.845	School_4	Yes	Yes	No anemia	No	No	No	Yes	Yes	No	No	No
VIIIG7	4047	Endline	Boy	Placebo	9.8	10-14_years	10.45	School_4	Yes	NA	No anemia	No	No	No	Yes	No	Yes	No	NA
IIIC7	4060	Baseline	Boy	Placebo	5.6	6-9_years	6.062	School_4	No	Yes	No anemia	No	No	No	Yes	No	Yes	No	No
VIIIF9	4060	Endline	Boy	Placebo	6.1	6-9_years	6.672	School_4	No	Yes	No anemia	No	No	No	Yes	No	Yes	No	NA
IIIC4	4061	Baseline	Boy	Placebo	6	6-9_years	6.453	School_4	No	No	No anemia	Yes	Yes	No	No	No	Yes	Yes	Yes
VIIIE8	4061	Endline	Boy	Placebo	6.5	6-9_years	7.064	School_4	No	No	No anemia	No	Yes	No	No	No	No	No	NA
IG7	4062	Baseline	Boy	Placebo	6.3	6-9_years	6.839	School_4	No	No	No anemia	No	Yes	No	No	No	NA	No	NA
VIH4	4062	Endline	Boy	Placebo	6.8	6-9_years	7.45	School_4	No	No	No anemia	Yes	Yes	No	No	No	Yes	No	NA
IIIC3	4069	Baseline	Boy	Placebo	8.1	6-9_years	8.569	School_4	No	No	No anemia	Yes	Yes	No	Yes	No	NA	No	No
VID11	4069	Endline	Boy	Placebo	8.6	6-9_years	9.18	School_4	Yes	No	No anemia	Yes	Yes	No	Yes	No	Yes	No	NA
IVC12	4070	Baseline	Boy	Placebo	5.5	6-9_years	5.999	School_4	No	No	Anemia	Yes	No	No	Yes	No	Yes	No	No
VIH5	4070	Endline	Boy	Placebo	6	6-9_years	6.609	School_4	No	No	Anemia	Yes	Yes	Yes	Yes	No	No	No	NA
IE3	4082	Baseline	Girl	Placebo	6.9	6-9_years	7.447	School_4	Yes	Yes	No anemia	Yes	Yes	No	No	No	Yes	No	No
VIIIF4	4082	Endline	Girl	Placebo	7.4	6-9_years	8.057	School_4	Yes	Yes	No anemia	Yes	Yes	No	No	No	Yes	No	NA
IVG2	4084	Baseline	Girl	Placebo	7.1	6-9_years	7.598	School_4	Yes	Yes	Anemia	Yes	No	No	Yes	Yes	Yes	No	No
VIH12	4084	Endline	Girl	Placebo	7.6	6-9_years	8.208	School_4	Yes	Yes	Anemia	No	Yes	Yes	Yes	No	Yes	No	NA
VG10	4086	Endline	Girl	Placebo	7.3	6-9_years	7.882	School_4	No	No	Anemia	Yes	No	No	Yes	No	Yes	No	NA
IIC5	4095	Baseline	Girl	Placebo	6.6	6-9_years	7.091	School_4	Yes	Yes	No anemia	Yes	Yes	No	Yes	No	Yes	No	No
VIIH9	4095	Endline	Girl	Placebo	7.1	6-9_years	7.702	School_4	Yes	No	Anemia	Yes	Yes	Yes	Yes	No	Yes	No	NA
IIIE11	4098	Baseline	Girl	Placebo	6.4	6-9_years	6.949	School_4	No	No	No anemia	No	No	No	No	No	No	Yes	No
VIIG7	4098	Endline	Girl	Placebo	6.9	6-9_years	7.559	School_4	No	No	No anemia	No	No	No	No	No	Yes	Yes	NA
IIIA10	4107	Baseline	Boy	Placebo	6.8	6-9_years	7.272	School_4	No	No	No anemia	No	No	No	No	No	No	No	No
VIIIG11	4107	Endline	Boy	Placebo	7.3	6-9_years	7.882	School_4	Yes	No	No anemia	No	No	No	No	No	Yes	No	NA
IIC7	4110	Baseline	Boy	Placebo	6.5	6-9_years	6.951	School_4	No	Yes	No anemia	No	Yes	No	Yes	No	No	Yes	No
VIIIA2	4110	Endline	Boy	Placebo	7	6-9_years	7.562	School_4	No	Yes	No anemia	No	Yes	No	Yes	No	Yes	No	NA
IIIH3	4113	Baseline	Boy	Placebo	6.6	6-9_years	7.083	School_4	Yes	Yes	No anemia	No	Yes	No	No	No	Yes	No	No
VIIIA5	4113	Endline	Boy	Placebo	7.1	6-9_years	7.693	School_4	Yes	Yes	No anemia	Yes	No	No	No	No	Yes	No	NA
IVC4	4117	Baseline	Boy	Placebo	7.3	6-9_years	7.773	School_4	Yes	Yes	No anemia	No	No	No	Yes	No	Yes	No	No
VIG4	4117	Endline	Boy	Placebo	7.8	6-9_years	8.383	School_4	Yes	Yes	Anemia	Yes	Yes	Yes	Yes	No	Yes	Yes	NA
IA3	4118	Baseline	Boy	Placebo	7.5	6-9_years	8.016	School_4	Yes	Yes	No anemia	No	No	No	Yes	No	Yes	No	No
VIIE5	4118	Endline	Boy	Placebo	8	6-9_years	8.627	School_4	Yes	Yes	No anemia	No	No	No	Yes	No	Yes	No	NA
IVC5	4121	Baseline	Boy	Placebo	7	6-9_years	7.521	School_4	Yes	No	Anemia	No	No	No	Yes	No	Yes	No	No
VIIID2	4121	Endline	Boy	Placebo	7.5	6-9_years	8.131	School_4	Yes	No	Anemia	Yes	No	No	Yes	Yes	Yes	No	NA
IVG6	4123	Baseline	Boy	Placebo	7.1	6-9_years	7.603	School_4	No	No	Anemia	No	Yes	Yes	Yes	No	Yes	No	NA
VIA6	4123	Endline	Boy	Placebo	7.6	6-9_years	8.214	School_4	No	No	Anemia	Yes	Yes	Yes	Yes	No	No	No	NA
IH2	4126	Baseline	Boy	Placebo	7.3	6-9_years	7.814	School_4	No	No	No anemia	Yes	Yes	No	No	No	No	No	No
VIIIC12	4126	Endline	Boy	Placebo	7.8	6-9_years	8.424	School_4	No	No	No anemia	Yes	Yes	No	No	No	Yes	No	NA
IIIB8	4132	Baseline	Boy	Placebo	7.2	6-9_years	7.707	School_4	No	No	No anemia	No	Yes	No	Yes	No	Yes	No	No
VIIIE11	4132	Endline	Boy	Placebo	7.7	6-9_years	8.318	School_4	No	No	No anemia	Yes	No	No	Yes	No	Yes	No	NA
IIIE4	4137	Baseline	Girl	Placebo	7.8	6-9_years	8.334	School_4	Yes	Yes	Anemia	No	No	No	Yes	Yes	Yes	No	No
VE7	4137	Endline	Girl	Placebo	8.3	6-9_years	8.945	School_4	Yes	Yes	Anemia	Yes	Yes	Yes	Yes	No	Yes	No	NA
IIA8	4138	Baseline	Girl	Placebo	8.8	6-9_years	9.342	School_4	Yes	Yes	No anemia	Yes	Yes	No	Yes	No	NA	No	No
VID5	4138	Endline	Girl	Placebo	9.3	6-9_years	9.952	School_4	Yes	Yes	No anemia	No	Yes	No	Yes	No	Yes	No	NA
VIIIE12	4147	Endline	Girl	Placebo	8.9	6-9_years	9.465	School_4	No	Yes	Anemia	No	No	No	Yes	No	Yes	No	NA
ID2	4150	Baseline	Girl	Placebo	7.7	6-9_years	8.244	School_4	No	No	No anemia	No	Yes	No	Yes	No	Yes	No	NA
VF9	4150	Endline	Girl	Placebo	8.2	6-9_years	8.854	School_4	No	No	No anemia	No	Yes	No	Yes	No	Yes	No	NA
IVA4	4151	Baseline	Girl	Placebo	9.1	10-14_years	9.618	School_4	Yes	Yes	No anemia	No	No	No	Yes	No	Yes	No	No
VIIIA12	4151	Endline	Girl	Placebo	9.6	10-14_years	10.22	School_4	Yes	NA	Anemia	Yes	No	No	Yes	No	Yes	No	NA
IIE6	4153	Baseline	Girl	Placebo	7.9	6-9_years	8.375	School_4	No	No	Anemia	No	No	No	Yes	Yes	No	No	No
VIIIG10	4153	Endline	Girl	Placebo	8.4	6-9_years	8.986	School_4	No	Yes	Anemia	No	Yes	Yes	Yes	Yes	Yes	No	NA
IVB4	4158	Baseline	Girl	Placebo	10.3	10-14_years	10.83	School_4	Yes	NA	No anemia	No	No	No	Yes	No	Yes	Yes	No
VIIG9	4158	Endline	Girl	Placebo	10.8	10-14_years	11.44	School_4	Yes	NA	No anemia	Yes	Yes	No	Yes	No	Yes	Yes	NA
IIA2	4159	Baseline	Girl	Placebo	8.1	6-9_years	8.613	School_4	No	Yes	No anemia	No	Yes	No	Yes	No	No	No	No
VIIA7	4159	Endline	Girl	Placebo	8.6	6-9_years	9.224	School_4	No	Yes	Anemia	No	Yes	Yes	Yes	No	Yes	No	NA
IVA3	4166	Baseline	Girl	Placebo	7.6	6-9_years	8.123	School_4	Yes	Yes	Anemia	No	Yes	Yes	Yes	No	NA	No	No
VD11	4166	Endline	Girl	Placebo	8.1	6-9_years	8.734	School_4	Yes	Yes	Anemia	No	Yes	Yes	Yes	No	Yes	No	NA
IG10	4184	Baseline	Boy	Placebo	8.2	6-9_years	8.684	School_4	No	No	Anemia	No	Yes	Yes	Yes	Yes	No	No	No
VIA9	4184	Endline	Boy	Placebo	8.7	6-9_years	9.295	School_4	No	No	Anemia	No	Yes	Yes	Yes	No	Yes	No	NA
IG1	4195	Baseline	Boy	Placebo	7.5	6-9_years	8.03	School_4	No	No	No anemia	No	Yes	No	Yes	No	NA	No	No
VC5	4195	Endline	Boy	Placebo	8	6-9_years	8.641	School_4	No	No	No anemia	No	No	No	Yes	No	Yes	No	NA
IIG10	4197	Baseline	Boy	Placebo	9.9	10-14_years	10.4	School_4	Yes	NA	No anemia	Yes	No	No	Yes	No	No	No	No
VIIG12	4197	Endline	Boy	Placebo	10.4	10-14_years	11.01	School_4	Yes	NA	No anemia	Yes	Yes	No	Yes	No	Yes	No	NA
IC10	4220	Baseline	Girl	Placebo	8.9	6-9_years	9.437	School_4	No	No	No anemia	Yes	Yes	No	Yes	No	No	No	No
VIIIB2	4220	Endline	Girl	Placebo	9.4	6-9_years	10.04	School_4	No	No	No anemia	Yes	Yes	No	Yes	No	Yes	No	NA
IIIC1	4222	Baseline	Girl	Placebo	8.9	6-9_years	9.415	School_4	No	No	No anemia	No	No	No	Yes	No	Yes	No	No
VIIH7	4222	Endline	Girl	Placebo	9.4	6-9_years	10.02	School_4	No	No	No anemia	No	No	No	Yes	No	Yes	No	NA
IIIE5	4228	Baseline	Girl	Placebo	9.5	10-14_years	10.02	School_4	Yes	No	No anemia	No	No	No	Yes	No	Yes	No	No
VIIIF1	4228	Endline	Girl	Placebo	10	10-14_years	10.63	School_4	Yes	NA	No anemia	Yes	No	No	Yes	No	Yes	No	NA
IID2	4244	Baseline	Girl	Placebo	10.8	10-14_years	11.34	School_4	No	NA	No anemia	Yes	Yes	No	Yes	No	Yes	No	No
VD4	4244	Endline	Girl	Placebo	11.3	10-14_years	11.95	School_4	No	NA	No anemia	Yes	Yes	No	Yes	No	Yes	Yes	NA
IVE5	4246	Baseline	Girl	Placebo	12.1	10-14_years	12.59	School_4	Yes	NA	Anemia	No	No	No	Yes	Yes	Yes	No	No
VIIID8	4246	Endline	Girl	Placebo	12.6	10-14_years	13.2	School_4	Yes	NA	Anemia	Yes	No	No	Yes	No	Yes	No	NA
IC7	4255	Baseline	Boy	Placebo	9.9	10-14_years	10.36	School_4	Yes	NA	Anemia	No	No	No	Yes	No	Yes	No	No
VIIIE4	4255	Endline	Boy	Placebo	10.4	10-14_years	10.97	School_4	Yes	NA	Anemia	No	Yes	Yes	Yes	No	Yes	No	NA
VC8	4262	Endline	Boy	Placebo	9.2	6-9_years	9.793	School_4	No	No	No anemia	Yes	Yes	No	Yes	No	Yes	No	NA
VIIIH11	4262	Baseline	Boy	Placebo	8.7	6-9_years	9.183	School_4	No	No	No anemia	No	Yes	No	Yes	No	No	No	No
IIG8	4266	Baseline	Boy	Placebo	10.9	10-14_years	11.43	School_4	Yes	NA	Anemia	No	Yes	Yes	Yes	No	Yes	No	No
IVH10	4266	Endline	Boy	Placebo	11.4	10-14_years	12.04	School_4	Yes	NA	Anemia	Yes	Yes	Yes	Yes	No	No	Yes	NA
IIA3	4271	Baseline	Boy	Placebo	8.6	6-9_years	9.073	School_4	No	No	No anemia	No	Yes	No	Yes	Yes	Yes	Yes	No
IVH1	4271	Endline	Boy	Placebo	9.1	6-9_years	9.684	School_4	Yes	Yes	No anemia	No	No	No	Yes	No	Yes	No	NA
IC8	4274	Baseline	Boy	Placebo	8.4	6-9_years	8.893	School_4	Yes	Yes	No anemia	Yes	Yes	No	Yes	No	No	No	No
VIE12	4274	Endline	Boy	Placebo	8.9	6-9_years	9.503	School_4	Yes	Yes	No anemia	Yes	Yes	No	Yes	No	Yes	No	NA
IC5	4276	Baseline	Boy	Placebo	8.4	6-9_years	8.884	School_4	No	No	Anemia	No	Yes	Yes	Yes	No	Yes	No	No
VIIIH8	4276	Endline	Boy	Placebo	8.9	6-9_years	9.495	School_4	No	No	Anemia	No	Yes	Yes	Yes	No	Yes	No	NA
IIIG8	4286	Baseline	Girl	Placebo	11.2	10-14_years	11.73	School_4	Yes	NA	No anemia	Yes	Yes	No	No	No	No	No	No
VIIIG5	4286	Endline	Girl	Placebo	11.7	10-14_years	12.34	School_4	Yes	NA	No anemia	Yes	Yes	No	No	No	Yes	No	NA
IA9	4290	Baseline	Girl	Placebo	11.9	10-14_years	12.43	School_4	Yes	NA	No anemia	No	Yes	No	Yes	No	No	No	No
VIE10	4290	Endline	Girl	Placebo	12.4	10-14_years	13.04	School_4	Yes	NA	No anemia	No	No	No	Yes	No	Yes	No	NA
IVA12	4291	Baseline	Girl	Placebo	11	10-14_years	11.49	School_4	Yes	NA	No anemia	No	No	No	Yes	No	Yes	No	No
VIIIB1	4291	Endline	Girl	Placebo	11.5	10-14_years	12.1	School_4	Yes	NA	Anemia	Yes	Yes	Yes	Yes	No	Yes	No	NA
IIC3	4292	Baseline	Girl	Placebo	9.8	10-14_years	10.34	School_4	No	NA	No anemia	No	Yes	No	Yes	No	No	No	No
VIIG3	4292	Endline	Girl	Placebo	10.3	10-14_years	10.96	School_4	No	NA	No anemia	No	Yes	No	Yes	No	Yes	No	NA
IIA4	4293	Baseline	Girl	Placebo	10.9	10-14_years	11.42	School_4	Yes	NA	Anemia	Yes	Yes	Yes	Yes	No	Yes	No	No
VIIIB6	4293	Endline	Girl	Placebo	11.4	10-14_years	12.03	School_4	Yes	NA	Anemia	No	Yes	Yes	Yes	No	Yes	No	NA
IVE10	4296	Baseline	Girl	Placebo	11.8	10-14_years	12.29	School_4	Yes	NA	Anemia	No	No	No	Yes	No	Yes	No	No
VIIC7	4296	Endline	Girl	Placebo	12.3	10-14_years	12.9	School_4	Yes	NA	Anemia	Yes	No	No	Yes	Yes	Yes	No	NA
IIIE6	4298	Baseline	Girl	Placebo	10.9	10-14_years	11.37	School_4	Yes	NA	No anemia	No	Yes	No	Yes	No	Yes	No	Yes
VH5	4298	Endline	Girl	Placebo	11.4	10-14_years	11.98	School_4	Yes	NA	No anemia	No	Yes	No	Yes	No	Yes	No	NA
IF12	4315	Baseline	Boy	Placebo	10.9	10-14_years	11.43	School_4	Yes	NA	Anemia	Yes	Yes	Yes	Yes	No	Yes	No	No
VIIE6	4315	Endline	Boy	Placebo	11.4	10-14_years	12.04	School_4	Yes	NA	Anemia	Yes	Yes	Yes	Yes	No	Yes	No	NA
IIG6	4329	Baseline	Boy	Placebo	12	10-14_years	12.48	School_4	Yes	NA	No anemia	Yes	Yes	No	Yes	No	Yes	No	Yes
VIC9	4329	Endline	Boy	Placebo	12.5	10-14_years	13.09	School_4	Yes	NA	No anemia	Yes	Yes	No	Yes	No	Yes	No	NA
IB4	4330	Baseline	Boy	Placebo	11.4	10-14_years	11.86	School_4	No	NA	Anemia	No	No	No	Yes	No	Yes	No	No
VF5	4330	Endline	Boy	Placebo	11.9	10-14_years	12.47	School_4	No	NA	Anemia	No	No	No	Yes	No	Yes	No	NA
IIIA5	4331	Baseline	Boy	Placebo	11.8	10-14_years	12.29	School_4	Yes	NA	No anemia	No	No	No	Yes	No	Yes	No	No
VA6	4331	Endline	Boy	Placebo	12.3	10-14_years	12.9	School_4	Yes	NA	No anemia	No	No	No	Yes	No	Yes	Yes	NA
IIE3	4345	Baseline	Boy	Placebo	10.5	10-14_years	10.97	School_4	Yes	NA	No anemia	No	No	No	Yes	No	Yes	No	No
VF1	4345	Endline	Boy	Placebo	11	10-14_years	11.58	School_4	Yes	NA	No anemia	Yes	No	No	Yes	No	Yes	No	NA
IIIH12	4348	Baseline	Boy	Placebo	9.9	10-14_years	10.43	School_4	No	NA	Anemia	Yes	Yes	Yes	Yes	No	Yes	No	No
VIIC4	4348	Endline	Boy	Placebo	10.4	10-14_years	11.04	School_4	No	NA	Anemia	No	Yes	Yes	Yes	No	Yes	No	NA
IB5	4349	Baseline	Boy	Placebo	12.8	10-14_years	13.31	School_4	Yes	NA	No anemia	No	Yes	No	Yes	No	Yes	No	No
VIID9	4349	Endline	Boy	Placebo	13.3	10-14_years	13.92	School_4	Yes	NA	No anemia	No	No	No	Yes	No	Yes	No	NA
IIH12	4363	Endline	Girl	Placebo	11.4	10-14_years	12.02	School_4	No	NA	No anemia	No	Yes	No	Yes	No	Yes	No	NA
VIIE8	4363	Baseline	Girl	Placebo	10.9	10-14_years	11.41	School_4	No	NA	No anemia	Yes	Yes	No	Yes	No	Yes	No	No
IB6	4366	Baseline	Girl	Placebo	11.4	10-14_years	11.85	School_4	No	NA	No anemia	Yes	Yes	No	Yes	No	No	No	No
VIIIE10	4366	Endline	Girl	Placebo	11.9	10-14_years	12.46	School_4	No	NA	No anemia	No	No	No	Yes	No	Yes	No	NA
IIIC11	4371	Baseline	Girl	Placebo	9.4	10-14_years	9.925	School_4	No	No	No anemia	No	No	No	Yes	No	Yes	No	Yes
VB10	4371	Endline	Girl	Placebo	9.9	10-14_years	10.53	School_4	No	NA	No anemia	Yes	No	No	Yes	No	Yes	Yes	NA
IIA6	4381	Baseline	Girl	Placebo	12.7	10-14_years	13.15	School_4	No	NA	No anemia	Yes	Yes	No	Yes	No	No	No	No
VIID3	4381	Endline	Girl	Placebo	13.2	10-14_years	13.76	School_4	No	NA	No anemia	No	No	No	Yes	No	Yes	No	NA
IE11	4382	Baseline	Girl	Placebo	12.8	10-14_years	13.27	School_4	Yes	NA	No anemia	No	No	No	Yes	No	No	No	No
VIIA9	4382	Endline	Girl	Placebo	13.3	10-14_years	13.88	School_4	Yes	NA	No anemia	No	No	No	Yes	No	Yes	No	NA
IVF3	4392	Baseline	Girl	Placebo	11.7	10-14_years	12.18	School_4	Yes	NA	No anemia	No	No	No	Yes	No	Yes	No	NA
VIIID9	4392	Endline	Girl	Placebo	12.2	10-14_years	12.79	School_4	Yes	NA	Anemia	No	No	No	Yes	No	Yes	No	NA
IA10	4393	Baseline	Girl	Placebo	11.4	10-14_years	11.88	School_4	No	NA	No anemia	Yes	No	No	Yes	No	Yes	No	No
VB6	4393	Endline	Girl	Placebo	11.9	10-14_years	12.49	School_4	Yes	NA	No anemia	No	No	No	Yes	No	Yes	No	NA
IA4	4400	Baseline	Boy	Placebo	11.4	10-14_years	11.85	School_4	Yes	NA	No anemia	No	No	No	Yes	No	Yes	No	No
VIIA12	4400	Endline	Boy	Placebo	11.9	10-14_years	12.46	School_4	Yes	NA	No anemia	No	Yes	No	Yes	No	No	No	NA
IIE7	4401	Baseline	Boy	Placebo	10.9	10-14_years	11.4	School_4	No	NA	No anemia	No	No	No	Yes	No	Yes	No	No
VIB1	4401	Endline	Boy	Placebo	11.4	10-14_years	12.01	School_4	No	NA	No anemia	Yes	No	No	Yes	No	Yes	Yes	NA
IIE8	4404	Baseline	Boy	Placebo	11.1	10-14_years	11.61	School_4	Yes	NA	Anemia	No	Yes	Yes	Yes	No	Yes	No	No
VB11	4404	Endline	Boy	Placebo	11.6	10-14_years	12.23	School_4	Yes	NA	Anemia	Yes	Yes	Yes	Yes	No	Yes	No	NA
ID3	4412	Baseline	Boy	Placebo	14.1	10-14_years	14.59	School_4	Yes	NA	Anemia	No	Yes	Yes	Yes	No	Yes	No	No
IXA4	4412	Endline	Boy	Placebo	14.6	10-14_years	15.2	School_4	Yes	NA	Anemia	No	Yes	Yes	Yes	No	Yes	No	NA
IIIE9	4416	Baseline	Boy	Placebo	11.9	10-14_years	12.4	School_4	Yes	NA	Anemia	No	No	No	Yes	No	Yes	No	No
VIIIH2	4416	Endline	Boy	Placebo	12.4	10-14_years	13.01	School_4	Yes	NA	Anemia	No	No	No	Yes	No	Yes	No	NA
IVE3	4423	Baseline	Boy	Placebo	11.3	10-14_years	11.8	School_4	No	NA	No anemia	No	Yes	No	Yes	No	Yes	No	NA
IXA10	4423	Endline	Boy	Placebo	11.8	10-14_years	12.41	School_4	No	NA	No anemia	No	Yes	No	Yes	No	No	No	NA
IIIF12	4426	Baseline	Boy	Placebo	12.5	10-14_years	13.01	School_4	No	NA	Anemia	No	Yes	Yes	Yes	No	Yes	No	No
VH3	4426	Endline	Boy	Placebo	13	10-14_years	13.62	School_4	No	NA	Anemia	No	No	No	Yes	No	Yes	No	NA
IB1	4429	Baseline	Boy	Placebo	11.4	10-14_years	11.85	School_4	Yes	NA	No anemia	No	No	No	Yes	No	Yes	No	No
VIH8	4429	Endline	Boy	Placebo	11.9	10-14_years	12.46	School_4	Yes	NA	No anemia	No	No	No	Yes	No	Yes	No	NA
IVH4	7004	Endline	Girl	UR Original	6.3	6-9_years	6.899	School_7	No	No	No anemia	No	No	No	No	No	NA	Yes	NA
VA1	7004	Baseline	Girl	UR Original	5.8	6-9_years	6.346	School_7	No	No	No anemia	No	Yes	No	No	No	Yes	No	No
IIA12	7007	Baseline	Girl	UR Original	6.3	6-9_years	6.782	School_7	No	No	Anemia	No	Yes	Yes	Yes	No	No	Yes	No
VIIIB10	7010	Endline	Girl	UR Original	7.2	6-9_years	7.748	School_7	Yes	Yes	No anemia	No	Yes	No	Yes	No	Yes	Yes	NA
IH11	7012	Baseline	Girl	UR Original	6.2	6-9_years	6.735	School_7	No	Yes	No anemia	Yes	Yes	No	No	No	Yes	No	No
VIIB2	7012	Endline	Girl	UR Original	6.7	6-9_years	7.288	School_7	No	Yes	Anemia	Yes	No	No	No	No	Yes	No	NA
VIIB10	7020	Endline	Girl	UR Original	6.8	6-9_years	7.337	School_7	No	No	No anemia	No	No	No	Yes	No	Yes	No	NA
IIF8	7024	Baseline	Boy	UR Original	7	6-9_years	7.515	School_7	No	Yes	No anemia	No	No	No	Yes	No	Yes	No	Yes
VIIID7	7024	Endline	Boy	UR Original	7.5	6-9_years	8.068	School_7	No	Yes	No anemia	No	No	No	Yes	No	Yes	No	NA
ID11	7036	Baseline	Boy	UR Original	5.8	6-9_years	6.33	School_7	No	No	No anemia	No	No	No	No	No	No	No	No
VE3	7036	Endline	Boy	UR Original	6.3	6-9_years	6.883	School_7	No	No	No anemia	Yes	No	No	No	No	Yes	No	NA
IC1	7040	Baseline	Boy	UR Original	6	6-9_years	6.45	School_7	No	No	No anemia	No	Yes	No	Yes	No	Yes	No	No
VIH3	7040	Endline	Boy	UR Original	6.5	6-9_years	7.003	School_7	No	No	No anemia	Yes	Yes	No	Yes	No	Yes	No	NA
IIB5	7042	Baseline	Boy	UR Original	8.2	6-9_years	8.731	School_7	Yes	Yes	No anemia	Yes	No	No	Yes	No	Yes	No	No
VIIG8	7042	Endline	Boy	UR Original	8.7	6-9_years	9.284	School_7	Yes	Yes	NA	NA	NA	No	Yes	NA	NA	No	NA
IG11	7043	Baseline	Boy	UR Original	6.1	6-9_years	6.56	School_7	No	Yes	No anemia	Yes	Yes	No	Yes	No	Yes	No	Yes
VIIIC6	7043	Endline	Boy	UR Original	6.6	6-9_years	7.113	School_7	Yes	Yes	No anemia	Yes	No	No	Yes	NA	No	No	NA
IVG12	7052	Baseline	Girl	UR Original	6.8	6-9_years	7.272	School_7	Yes	Yes	No anemia	No	No	No	No	No	Yes	No	NA
IXA7	7052	Endline	Girl	UR Original	7.3	6-9_years	7.825	School_7	Yes	Yes	No anemia	Yes	No	No	No	No	Yes	No	NA
IVD8	7054	Baseline	Girl	UR Original	7.9	6-9_years	8.444	School_7	No	No	Anemia	Yes	Yes	Yes	Yes	No	Yes	No	Yes
VF6	7054	Endline	Girl	UR Original	8.4	6-9_years	8.997	School_7	No	No	Anemia	No	No	No	Yes	No	Yes	No	NA
IXA12	7055	Baseline	Girl	UR Original	7	6-9_years	7.546	School_7	No	No	No anemia	No	No	No	No	No	Yes	Yes	No
VD3	7055	Endline	Girl	UR Original	7.5	6-9_years	8.099	School_7	No	Yes	No anemia	No	No	No	No	No	Yes	No	NA
IVF8	7056	Baseline	Girl	UR Original	8.1	6-9_years	8.586	School_7	No	No	No anemia	No	No	No	No	No	Yes	No	No
VIIIH9	7056	Endline	Girl	UR Original	8.6	6-9_years	9.139	School_7	No	No	No anemia	No	No	No	No	No	Yes	No	NA
ID4	7057	Baseline	Girl	UR Original	7.3	6-9_years	7.77	School_7	No	No	No anemia	Yes	Yes	No	No	No	Yes	No	No
VC3	7057	Endline	Girl	UR Original	7.8	6-9_years	8.323	School_7	No	No	Anemia	Yes	Yes	Yes	No	No	Yes	No	NA
IB12	7058	Baseline	Girl	UR Original	6.7	6-9_years	7.17	School_7	No	No	Anemia	Yes	No	No	Yes	No	NA	No	No
VIIIF10	7058	Endline	Girl	UR Original	7.2	6-9_years	7.723	School_7	No	No	Anemia	No	No	No	Yes	No	Yes	No	NA
IVD9	7062	Baseline	Girl	UR Original	8.1	6-9_years	8.613	School_7	Yes	Yes	Anemia	Yes	Yes	Yes	Yes	No	Yes	No	No
VIIF10	7062	Endline	Girl	UR Original	8.6	6-9_years	9.166	School_7	Yes	Yes	Anemia	Yes	Yes	Yes	Yes	No	Yes	Yes	NA
IID7	7071	Baseline	Girl	UR Original	8.1	6-9_years	8.569	School_7	Yes	Yes	Anemia	No	No	No	Yes	No	Yes	No	No
VIIIH3	7071	Endline	Girl	UR Original	8.6	6-9_years	9.123	School_7	Yes	Yes	Anemia	No	No	No	Yes	No	Yes	No	NA
IH3	7075	Baseline	Girl	UR Original	6.7	6-9_years	7.157	School_7	Yes	Yes	No anemia	Yes	Yes	No	Yes	No	Yes	No	No
VIIIG9	7075	Endline	Girl	UR Original	7.2	6-9_years	7.71	School_7	Yes	Yes	Anemia	No	Yes	Yes	Yes	No	Yes	No	NA
IXA3	7078	Baseline	Boy	UR Original	6.8	6-9_years	7.272	School_7	No	No	No anemia	Yes	No	No	Yes	No	Yes	Yes	No
VIIIC4	7078	Endline	Boy	UR Original	7.3	6-9_years	7.825	School_7	No	No	No anemia	No	No	No	Yes	No	No	Yes	NA
IVB7	7080	Baseline	Boy	UR Original	6.5	6-9_years	6.979	School_7	Yes	Yes	No anemia	Yes	No	No	Yes	No	Yes	Yes	No
VIIIG6	7080	Endline	Boy	UR Original	7	6-9_years	7.532	School_7	Yes	Yes	No anemia	Yes	No	No	Yes	No	Yes	Yes	NA
IVB1	7082	Baseline	Boy	UR Original	7.1	6-9_years	7.614	School_7	No	No	No anemia	No	Yes	No	Yes	No	Yes	No	No
VIG3	7082	Endline	Boy	UR Original	7.6	6-9_years	8.167	School_7	No	No	Anemia	No	No	No	Yes	No	Yes	No	NA
IIIB12	7084	Baseline	Boy	UR Original	8	6-9_years	8.515	School_7	No	No	Anemia	No	No	No	Yes	No	Yes	No	No
VH6	7084	Endline	Boy	UR Original	8.5	6-9_years	9.068	School_7	No	No	Anemia	Yes	Yes	Yes	Yes	No	Yes	No	NA
IIID11	7086	Baseline	Boy	UR Original	7	6-9_years	7.502	School_7	Yes	Yes	No anemia	No	No	No	No	No	Yes	No	NA
VIIB8	7086	Endline	Boy	UR Original	7.5	6-9_years	8.055	School_7	Yes	Yes	No anemia	No	No	No	No	Yes	Yes	No	NA
IIIH11	7091	Baseline	Boy	UR Original	7	6-9_years	7.45	School_7	Yes	Yes	No anemia	Yes	No	No	Yes	No	Yes	No	No
VIIB1	7091	Endline	Boy	UR Original	7.5	6-9_years	8.003	School_7	Yes	Yes	No anemia	No	No	No	Yes	No	Yes	No	NA
IVF9	7096	Baseline	Boy	UR Original	6.5	6-9_years	6.998	School_7	No	No	No anemia	No	No	No	No	No	Yes	Yes	Yes
VG11	7096	Endline	Boy	UR Original	7	6-9_years	7.551	School_7	No	No	No anemia	No	No	No	No	No	Yes	No	NA
IIIB1	7097	Baseline	Boy	UR Original	6.6	6-9_years	7.127	School_7	No	Yes	No anemia	No	Yes	No	No	No	Yes	No	No
VIIH1	7097	Endline	Boy	UR Original	7.1	6-9_years	7.68	School_7	No	Yes	No anemia	No	No	No	No	No	Yes	No	NA
IXA5	7103	Baseline	Girl	UR Original	8.1	6-9_years	8.643	School_7	No	No	No anemia	No	No	No	Yes	No	No	No	No
VIIE3	7103	Endline	Girl	UR Original	8.6	6-9_years	9.196	School_7	No	No	No anemia	No	No	No	Yes	No	Yes	No	NA
IVB11	7104	Baseline	Girl	UR Original	7	6-9_years	7.546	School_7	No	No	No anemia	No	No	No	Yes	No	Yes	No	No
VIE1	7104	Endline	Girl	UR Original	7.5	6-9_years	8.099	School_7	No	No	No anemia	No	Yes	No	Yes	No	Yes	No	NA
IIIF5	7107	Baseline	Girl	UR Original	8.3	6-9_years	8.778	School_7	Yes	Yes	No anemia	Yes	No	No	Yes	No	Yes	No	No
VH1	7107	Endline	Girl	UR Original	8.8	6-9_years	9.331	School_7	No	Yes	No anemia	Yes	No	No	Yes	No	Yes	Yes	NA
IIID9	7108	Baseline	Girl	UR Original	9.3	10-14_years	9.752	School_7	No	No	No anemia	Yes	Yes	No	No	No	Yes	Yes	No
VIG7	7108	Endline	Girl	UR Original	9.8	10-14_years	10.3	School_7	No	NA	No anemia	Yes	No	No	No	No	Yes	Yes	NA
IVD6	7109	Baseline	Girl	UR Original	10.1	10-14_years	10.63	School_7	Yes	NA	No anemia	Yes	No	No	Yes	No	Yes	No	No
VIC2	7109	Endline	Girl	UR Original	10.6	10-14_years	11.19	School_7	Yes	NA	No anemia	No	No	No	Yes	No	No	No	NA
IE5	7111	Baseline	Girl	UR Original	9.8	10-14_years	10.34	School_7	No	NA	Anemia	No	No	No	Yes	No	Yes	Yes	NA
VIIIA7	7111	Endline	Girl	UR Original	10.3	10-14_years	10.89	School_7	No	NA	No anemia	No	No	No	Yes	No	Yes	No	NA
IH4	7113	Baseline	Girl	UR Original	8	6-9_years	8.545	School_7	No	Yes	No anemia	No	No	No	Yes	Yes	Yes	No	No
VC2	7113	Endline	Girl	UR Original	8.5	6-9_years	9.098	School_7	No	Yes	No anemia	No	No	No	Yes	Yes	No	No	NA
IID5	7114	Baseline	Girl	UR Original	9	6-9_years	9.525	School_7	Yes	Yes	No anemia	Yes	Yes	No	Yes	No	Yes	No	No
VIG1	7114	Endline	Girl	UR Original	9.5	6-9_years	10.07	School_7	Yes	Yes	No anemia	Yes	No	No	Yes	No	Yes	Yes	NA
IVG7	7115	Baseline	Girl	UR Original	8.1	6-9_years	8.553	School_7	No	No	No anemia	No	No	No	No	Yes	Yes	Yes	NA
VIIIG1	7115	Endline	Girl	UR Original	8.6	6-9_years	9.106	School_7	No	No	No anemia	No	No	No	No	Yes	Yes	No	NA
IIC12	7119	Baseline	Boy	UR Original	6.5	6-9_years	6.99	School_7	No	No	Anemia	No	Yes	Yes	Yes	No	NA	No	No
VIIC5	7119	Endline	Boy	UR Original	7	6-9_years	7.543	School_7	No	No	Anemia	No	No	No	Yes	No	Yes	No	NA
ID5	7121	Baseline	Boy	UR Original	8.3	6-9_years	8.838	School_7	No	No	No anemia	No	No	No	Yes	No	Yes	No	No
VIIIF2	7121	Endline	Boy	UR Original	8.8	6-9_years	9.391	School_7	Yes	Yes	Anemia	Yes	No	No	Yes	No	Yes	No	NA
IVB10	7122	Baseline	Boy	UR Original	9.4	10-14_years	9.859	School_7	Yes	Yes	Anemia	No	No	No	No	No	Yes	No	No
VIIIG8	7122	Endline	Boy	UR Original	9.9	10-14_years	10.41	School_7	Yes	NA	No anemia	No	No	No	No	No	No	No	NA
IIH9	7124	Baseline	Boy	UR Original	8.5	6-9_years	8.994	School_7	Yes	Yes	No anemia	No	Yes	No	No	No	Yes	No	No
VIIID3	7124	Endline	Boy	UR Original	9	6-9_years	9.547	School_7	Yes	Yes	No anemia	No	No	No	No	Yes	Yes	Yes	NA
ID8	7125	Baseline	Boy	UR Original	7.9	6-9_years	8.441	School_7	No	No	No anemia	No	No	No	No	No	Yes	No	NA
IIF3	7126	Baseline	Boy	UR Original	8.4	6-9_years	8.882	School_7	No	No	No anemia	No	No	No	No	No	Yes	No	No
VIIIA1	7126	Endline	Boy	UR Original	8.9	6-9_years	9.435	School_7	No	No	No anemia	No	Yes	No	No	No	Yes	Yes	NA
ID10	7140	Baseline	Boy	UR Original	8.2	6-9_years	8.698	School_7	No	No	Anemia	No	No	No	Yes	No	Yes	No	No
VIIIG3	7140	Endline	Boy	UR Original	8.7	6-9_years	9.251	School_7	No	No	Anemia	Yes	Yes	Yes	Yes	No	Yes	No	NA
IH10	7143	Baseline	Boy	UR Original	9.3	10-14_years	9.837	School_7	Yes	Yes	No anemia	No	No	No	Yes	No	Yes	No	No
VIF2	7143	Endline	Boy	UR Original	9.8	10-14_years	10.39	School_7	No	NA	No anemia	No	No	No	Yes	No	Yes	No	NA
IIIH10	7147	Baseline	Girl	UR Original	10.5	10-14_years	11	School_7	Yes	NA	No anemia	No	Yes	No	Yes	No	No	No	No
VIIIF11	7147	Endline	Girl	UR Original	11	10-14_years	11.55	School_7	Yes	NA	No anemia	No	Yes	No	Yes	Yes	Yes	No	NA
IIIB4	7150	Baseline	Girl	UR Original	8.5	6-9_years	8.977	School_7	No	Yes	No anemia	No	No	No	No	No	Yes	No	No
VIID10	7150	Endline	Girl	UR Original	9	6-9_years	9.53	School_7	No	Yes	No anemia	No	No	No	No	Yes	Yes	No	NA
IIIF4	7151	Baseline	Girl	UR Original	9.3	10-14_years	9.807	School_7	Yes	Yes	No anemia	No	No	No	Yes	No	Yes	No	No
VIIH5	7151	Endline	Girl	UR Original	9.8	10-14_years	10.36	School_7	Yes	NA	No anemia	No	No	No	Yes	No	Yes	No	NA
IVE7	7153	Baseline	Girl	UR Original	8.8	6-9_years	9.268	School_7	No	No	Anemia	No	Yes	Yes	Yes	No	Yes	No	No
VIF1	7153	Endline	Girl	UR Original	9.3	6-9_years	9.821	School_7	No	No	No anemia	No	Yes	No	Yes	No	Yes	No	NA
VIIIC10	7156	Endline	Girl	UR Original	8.8	6-9_years	9.32	School_7	No	No	No anemia	Yes	Yes	No	No	No	No	No	NA
IIH10	7161	Baseline	Girl	UR Original	12.2	10-14_years	12.74	School_7	Yes	NA	No anemia	No	Yes	No	Yes	No	Yes	No	NA
VB1	7161	Endline	Girl	UR Original	12.7	10-14_years	13.3	School_7	Yes	NA	No anemia	No	No	No	Yes	No	Yes	No	NA
IC11	7162	Baseline	Girl	UR Original	8.6	6-9_years	9.12	School_7	No	No	Anemia	No	Yes	Yes	Yes	No	Yes	Yes	No
VIIE7	7162	Endline	Girl	UR Original	9.1	6-9_years	9.673	School_7	No	No	Anemia	No	Yes	Yes	Yes	No	Yes	No	NA
IVF11	7168	Baseline	Boy	UR Original	9.1	10-14_years	9.58	School_7	Yes	Yes	No anemia	No	No	No	Yes	No	Yes	No	No
VIIIF12	7168	Endline	Boy	UR Original	9.6	10-14_years	10.13	School_7	Yes	NA	No anemia	No	No	No	Yes	No	Yes	No	NA
IH8	7169	Baseline	Boy	UR Original	9.2	10-14_years	9.736	School_7	No	No	No anemia	Yes	Yes	No	No	No	Yes	No	No
IXA11	7171	Baseline	Boy	UR Original	8.9	6-9_years	9.407	School_7	No	Yes	No anemia	No	Yes	No	No	No	Yes	Yes	No
VIA3	7171	Endline	Boy	UR Original	9.4	6-9_years	9.96	School_7	Yes	Yes	No anemia	No	Yes	No	No	No	Yes	No	NA
IVH12	7173	Baseline	Boy	UR Original	10.8	10-14_years	11.29	School_7	Yes	NA	No anemia	No	Yes	No	Yes	No	Yes	No	No
VE9	7173	Endline	Boy	UR Original	11.3	10-14_years	11.84	School_7	Yes	NA	Anemia	No	Yes	Yes	Yes	No	Yes	No	NA
IVD11	7174	Baseline	Boy	UR Original	8.6	6-9_years	9.084	School_7	No	No	No anemia	No	Yes	No	No	No	Yes	No	NA
VIID1	7174	Endline	Boy	UR Original	9.1	6-9_years	9.637	School_7	No	No	No anemia	Yes	No	No	No	No	Yes	No	NA
IIIF11	7179	Baseline	Boy	UR Original	8.5	6-9_years	8.958	School_7	No	No	Anemia	No	Yes	Yes	Yes	No	Yes	No	No
VIIIA8	7179	Endline	Boy	UR Original	9	6-9_years	9.511	School_7	No	No	No anemia	No	Yes	No	Yes	No	Yes	No	NA
IIA11	7181	Endline	Boy	UR Original	8.4	6-9_years	8.98	School_7	No	No	No anemia	No	No	No	No	No	No	No	NA
IIA9	7181	Baseline	Boy	UR Original	7.9	6-9_years	8.427	School_7	No	No	No anemia	No	Yes	No	No	No	Yes	No	NA
ID6	7183	Baseline	Boy	UR Original	9.8	10-14_years	10.31	School_7	No	NA	No anemia	Yes	No	No	Yes	No	Yes	No	Yes
VB7	7183	Endline	Boy	UR Original	10.3	10-14_years	10.86	School_7	No	NA	No anemia	No	No	No	Yes	No	Yes	No	NA
VIE5	7196	Baseline	Girl	UR Original	9.9	10-14_years	10.36	School_7	No	NA	No anemia	No	No	No	No	No	NA	No	No
IIIB7	7197	Baseline	Girl	UR Original	10.6	10-14_years	11.05	School_7	Yes	NA	No anemia	Yes	No	No	Yes	No	Yes	Yes	No
VG3	7197	Endline	Girl	UR Original	11.1	10-14_years	11.61	School_7	Yes	NA	No anemia	No	No	No	Yes	No	Yes	No	NA
IB11	7198	Baseline	Girl	UR Original	9.9	10-14_years	10.43	School_7	Yes	NA	No anemia	Yes	No	No	Yes	No	Yes	Yes	No
IIID8	7200	Baseline	Girl	UR Original	8.8	6-9_years	9.254	School_7	No	No	No anemia	Yes	No	No	No	No	Yes	No	NA
IIID7	7201	Baseline	Girl	UR Original	9.7	10-14_years	10.21	School_7	Yes	NA	No anemia	No	No	No	Yes	No	Yes	No	No
VD6	7201	Endline	Girl	UR Original	10.2	10-14_years	10.76	School_7	Yes	NA	No anemia	Yes	Yes	No	Yes	No	Yes	Yes	NA
IVH3	7202	Endline	Girl	UR Original	10.3	10-14_years	10.9	School_7	Yes	NA	Anemia	Yes	No	No	Yes	Yes	Yes	No	NA
IIF6	7204	Baseline	Boy	UR Original	11.4	10-14_years	11.92	School_7	Yes	NA	Anemia	No	No	No	Yes	No	Yes	Yes	NA
VIIID12	7204	Endline	Boy	UR Original	11.9	10-14_years	12.47	School_7	Yes	NA	Anemia	Yes	No	No	Yes	No	Yes	Yes	NA
VID4	7208	Endline	Boy	UR Original	9.9	10-14_years	10.48	School_7	Yes	NA	No anemia	No	Yes	No	No	No	Yes	Yes	NA
IIIB10	7210	Baseline	Boy	UR Original	11.3	10-14_years	11.77	School_7	No	NA	No anemia	Yes	No	No	Yes	No	Yes	Yes	No
IIIB11	7210	Endline	Boy	UR Original	11.8	10-14_years	12.32	School_7	No	NA	No anemia	No	No	No	Yes	No	Yes	Yes	NA
IXB1	7211	Baseline	Boy	UR Original	8.8	6-9_years	9.306	School_7	No	No	No anemia	No	No	No	No	No	Yes	No	No
VIIC3	7211	Endline	Boy	UR Original	9.3	6-9_years	9.859	School_7	No	No	No anemia	No	No	No	No	No	Yes	No	NA
IIH7	7213	Baseline	Boy	UR Original	10.2	10-14_years	10.68	School_7	Yes	NA	No anemia	No	Yes	No	No	No	Yes	Yes	No
VIID12	7213	Endline	Boy	UR Original	10.7	10-14_years	11.23	School_7	Yes	NA	No anemia	No	Yes	No	No	No	Yes	Yes	NA
IIID12	7214	Baseline	Boy	UR Original	11	10-14_years	11.52	School_7	Yes	NA	No anemia	Yes	Yes	No	Yes	No	Yes	Yes	No
VIIH10	7214	Endline	Boy	UR Original	11.5	10-14_years	12.07	School_7	Yes	NA	No anemia	No	No	No	Yes	No	Yes	No	NA
IF8	7216	Baseline	Boy	UR Original	10.2	10-14_years	10.66	School_7	Yes	NA	No anemia	No	No	No	Yes	No	Yes	No	No
IIIH1	7218	Baseline	Boy	UR Original	11.4	10-14_years	11.91	School_7	Yes	NA	No anemia	No	No	No	Yes	No	Yes	No	No
VIIIB7	7218	Endline	Boy	UR Original	11.9	10-14_years	12.46	School_7	Yes	NA	Anemia	No	No	No	Yes	No	Yes	Yes	NA
IIF9	7223	Baseline	Boy	UR Original	9.9	10-14_years	10.38	School_7	No	NA	No anemia	No	No	No	No	No	Yes	No	No
VIIIE5	7223	Endline	Boy	UR Original	10.4	10-14_years	10.94	School_7	No	NA	No anemia	No	Yes	No	No	No	Yes	No	NA
VA7	7227	Baseline	Girl	UR Original	14	10-14_years	14.49	School_7	Yes	NA	No anemia	No	Yes	No	Yes	No	Yes	No	No
VIIF4	7227	Endline	Girl	UR Original	14.5	10-14_years	15.05	School_7	Yes	NA	No anemia	No	Yes	No	Yes	No	Yes	Yes	NA
IG2	7235	Baseline	Girl	UR Original	10.7	10-14_years	11.21	School_7	Yes	NA	No anemia	No	No	No	No	No	Yes	No	No
VIIIC11	7235	Endline	Girl	UR Original	11.2	10-14_years	11.76	School_7	Yes	NA	No anemia	No	No	No	No	No	Yes	No	NA
IIIH7	7239	Baseline	Girl	UR Original	11.4	10-14_years	11.85	School_7	No	NA	No anemia	Yes	No	No	Yes	No	Yes	Yes	No
VE2	7239	Endline	Girl	UR Original	11.9	10-14_years	12.41	School_7	No	NA	No anemia	No	No	No	Yes	No	Yes	Yes	NA
VIIIG2	7245	Endline	Girl	UR Original	11.4	10-14_years	11.91	School_7	No	NA	No anemia	Yes	No	No	No	No	No	No	NA
IVF10	7246	Baseline	Girl	UR Original	10.8	10-14_years	11.27	School_7	No	NA	No anemia	Yes	No	No	No	No	Yes	No	NA
VIIIH4	7246	Endline	Girl	UR Original	11.3	10-14_years	11.83	School_7	No	NA	No anemia	Yes	Yes	No	No	No	Yes	No	NA
IIIF2	7247	Baseline	Girl	UR Original	13.1	10-14_years	13.61	School_7	Yes	NA	No anemia	No	Yes	No	Yes	No	Yes	No	No
VIIIC3	7247	Endline	Girl	UR Original	13.6	10-14_years	14.16	School_7	Yes	NA	No anemia	Yes	No	No	Yes	No	Yes	No	NA
IIIH9	7253	Baseline	Girl	UR Original	11.4	10-14_years	11.88	School_7	Yes	NA	No anemia	Yes	Yes	No	Yes	No	Yes	No	NA
VIB7	7253	Endline	Girl	UR Original	11.9	10-14_years	12.43	School_7	Yes	NA	Anemia	Yes	Yes	Yes	Yes	No	Yes	No	NA
IXA8	7258	Baseline	Boy	UR Original	10.2	10-14_years	10.7	School_7	No	NA	No anemia	No	Yes	No	Yes	No	Yes	No	No
VIIIC5	7258	Endline	Boy	UR Original	10.7	10-14_years	11.25	School_7	No	NA	Anemia	No	Yes	Yes	Yes	No	Yes	No	NA
IIB8	7260	Baseline	Boy	UR Original	11.8	10-14_years	12.32	School_7	Yes	NA	No anemia	Yes	No	No	Yes	No	No	Yes	NA
VB4	7260	Endline	Boy	UR Original	12.3	10-14_years	12.87	School_7	Yes	NA	No anemia	No	No	No	Yes	No	Yes	No	NA
IXA6	7262	Baseline	Boy	UR Original	10.1	10-14_years	10.6	School_7	No	NA	No anemia	No	No	No	Yes	No	Yes	No	No
VIC8	7262	Endline	Boy	UR Original	10.6	10-14_years	11.15	School_7	No	NA	No anemia	Yes	Yes	No	Yes	No	Yes	No	NA
IVB8	7267	Baseline	Boy	UR Original	10.6	10-14_years	11.09	School_7	No	NA	No anemia	No	Yes	No	Yes	No	Yes	No	No
VIIF1	7267	Endline	Boy	UR Original	11.1	10-14_years	11.65	School_7	No	NA	Anemia	Yes	Yes	Yes	Yes	No	No	No	NA
IVD10	7269	Baseline	Boy	UR Original	10.8	10-14_years	11.26	School_7	No	NA	No anemia	No	No	No	Yes	No	No	No	No
VIIIA11	7269	Endline	Boy	UR Original	11.3	10-14_years	11.81	School_7	No	NA	No anemia	No	Yes	No	Yes	No	Yes	No	NA
IIIE3	7270	Baseline	Boy	UR Original	11.1	10-14_years	11.64	School_7	Yes	NA	No anemia	No	Yes	No	No	No	Yes	Yes	No
VIIE11	7270	Endline	Boy	UR Original	11.6	10-14_years	12.19	School_7	No	NA	Anemia	No	Yes	Yes	No	No	Yes	No	NA
IIG9	7272	Baseline	Boy	UR Original	13.4	10-14_years	13.93	School_7	Yes	NA	No anemia	No	No	No	Yes	No	Yes	No	No
VIA2	7272	Endline	Boy	UR Original	13.9	10-14_years	14.48	School_7	Yes	NA	No anemia	No	No	No	Yes	No	Yes	Yes	NA
IID8	7276	Baseline	Boy	UR Original	10.6	10-14_years	11.09	School_7	Yes	NA	No anemia	No	No	No	Yes	No	Yes	Yes	No
VIB12	7276	Endline	Boy	UR Original	11.1	10-14_years	11.64	School_7	Yes	NA	No anemia	No	No	No	Yes	No	Yes	Yes	NA
IA6	10009	Baseline	Girl	UR Improved	8.9	6-9_years	9.363	School_10	Yes	Yes	Anemia	Yes	Yes	Yes	Yes	No	Yes	No	No
VIIA2	10009	Endline	Girl	UR Improved	9.4	6-9_years	9.952	School_10	Yes	Yes	No anemia	Yes	Yes	No	Yes	No	Yes	No	NA
IB7	10010	Endline	Boy	UR Improved	12.6	10-14_years	13.2	School_10	Yes	NA	No anemia	No	Yes	No	Yes	No	No	No	NA
VG1	10010	Baseline	Boy	UR Improved	12.1	10-14_years	12.61	School_10	Yes	NA	Anemia	No	Yes	Yes	Yes	No	Yes	No	No
IVG5	10013	Baseline	Girl	UR Improved	13.1	10-14_years	13.59	School_10	Yes	NA	No anemia	No	No	No	No	No	Yes	No	NA
VIIIB11	10013	Endline	Girl	UR Improved	13.6	10-14_years	14.18	School_10	Yes	NA	No anemia	No	No	No	No	No	Yes	No	NA
IID4	10015	Baseline	Boy	UR Improved	13.1	10-14_years	13.61	School_10	Yes	NA	Anemia	No	Yes	Yes	Yes	No	Yes	Yes	No
VIF6	10015	Endline	Boy	UR Improved	13.6	10-14_years	14.2	School_10	Yes	NA	Anemia	No	Yes	Yes	Yes	No	No	No	NA
IVA10	10017	Baseline	Boy	UR Improved	6	6-9_years	6.491	School_10	Yes	Yes	No anemia	No	No	No	No	Yes	Yes	No	No
VIIG10	10017	Endline	Boy	UR Improved	6.5	6-9_years	7.08	School_10	No	Yes	No anemia	Yes	No	No	No	No	Yes	No	NA
IIIH8	10019	Baseline	Boy	UR Improved	8.1	6-9_years	8.567	School_10	No	Yes	Anemia	No	Yes	Yes	No	Yes	Yes	No	No
VIC7	10019	Endline	Boy	UR Improved	8.6	6-9_years	9.155	School_10	No	Yes	Anemia	Yes	Yes	Yes	No	No	Yes	Yes	NA
IIIE10	10022	Baseline	Girl	UR Improved	5.4	6-9_years	5.941	School_10	Yes	Yes	Anemia	Yes	No	No	Yes	No	Yes	No	No
VIA5	10022	Endline	Girl	UR Improved	5.9	6-9_years	6.53	School_10	Yes	Yes	Anemia	Yes	No	No	Yes	No	Yes	Yes	NA
IA8	10030	Baseline	Boy	UR Improved	14.3	10-14_years	14.8	School_10	Yes	NA	Anemia	No	Yes	Yes	Yes	No	NA	No	No
VIE2	10030	Endline	Boy	UR Improved	14.8	10-14_years	15.38	School_10	Yes	NA	Anemia	No	Yes	Yes	Yes	No	No	No	NA
IVD12	10031	Baseline	Boy	UR Improved	9	6-9_years	9.522	School_10	Yes	Yes	No anemia	No	Yes	No	Yes	Yes	No	No	No
VIIIE3	10031	Endline	Boy	UR Improved	9.5	6-9_years	10.11	School_10	Yes	NA	Anemia	No	Yes	Yes	Yes	No	Yes	No	NA
IIE1	10032	Baseline	Boy	UR Improved	6.5	6-9_years	6.962	School_10	No	No	No anemia	No	Yes	No	No	Yes	Yes	Yes	No
VIIIC7	10032	Endline	Boy	UR Improved	7	6-9_years	7.551	School_10	No	No	No anemia	Yes	Yes	No	No	No	No	Yes	NA
IVG3	10035	Baseline	Girl	UR Improved	11	10-14_years	11.49	School_10	Yes	NA	Anemia	No	No	No	Yes	No	Yes	Yes	No
VA9	10035	Endline	Girl	UR Improved	11.5	10-14_years	12.08	School_10	Yes	NA	Anemia	No	No	No	Yes	No	No	Yes	NA
IF6	10036	Baseline	Girl	UR Improved	10.8	10-14_years	11.33	School_10	Yes	NA	Anemia	Yes	Yes	Yes	No	No	Yes	Yes	No
VIG11	10036	Endline	Girl	UR Improved	11.3	10-14_years	11.92	School_10	Yes	NA	Anemia	No	Yes	Yes	No	No	Yes	Yes	NA
IE8	10039	Baseline	Boy	UR Improved	11.8	10-14_years	12.32	School_10	No	NA	No anemia	No	Yes	No	No	No	Yes	No	Yes
VIIIF5	10039	Endline	Boy	UR Improved	12.3	10-14_years	12.91	School_10	No	NA	No anemia	No	No	No	No	No	Yes	Yes	NA
IVB12	10040	Baseline	Girl	UR Improved	10.1	10-14_years	10.58	School_10	No	NA	No anemia	No	Yes	No	Yes	No	Yes	Yes	No
VB8	10040	Endline	Girl	UR Improved	10.6	10-14_years	11.17	School_10	No	NA	Anemia	No	Yes	Yes	Yes	No	No	Yes	NA
IVC8	10042	Baseline	Girl	UR Improved	6.7	6-9_years	7.157	School_10	No	Yes	Anemia	No	Yes	Yes	Yes	No	Yes	Yes	No
IVH5	10042	Endline	Girl	UR Improved	7.2	6-9_years	7.745	School_10	No	Yes	No anemia	No	No	No	Yes	Yes	No	Yes	NA
VE4	10050	Endline	Girl	UR Improved	9.9	10-14_years	10.45	School_10	No	NA	No anemia	No	No	No	Yes	No	No	Yes	NA
IID12	10055	Baseline	Boy	UR Improved	7.7	6-9_years	8.156	School_10	Yes	Yes	No anemia	No	Yes	No	Yes	Yes	Yes	Yes	No
VIIG11	10055	Endline	Boy	UR Improved	8.2	6-9_years	8.745	School_10	Yes	Yes	No anemia	No	No	No	Yes	Yes	Yes	Yes	NA
IIC8	10060	Baseline	Girl	UR Improved	13.3	10-14_years	13.78	School_10	Yes	NA	No anemia	No	Yes	No	Yes	No	Yes	Yes	No
VIIIA9	10060	Endline	Girl	UR Improved	13.8	10-14_years	14.37	School_10	Yes	NA	No anemia	Yes	Yes	No	Yes	No	No	Yes	NA
IIIB5	10064	Baseline	Boy	UR Improved	9.1	10-14_years	9.555	School_10	No	No	No anemia	No	No	No	Yes	No	Yes	No	No
VD7	10064	Endline	Boy	UR Improved	9.6	10-14_years	10.14	School_10	No	NA	No anemia	No	Yes	No	Yes	No	No	No	NA
IVB2	10071	Baseline	Girl	UR Improved	8.2	6-9_years	8.731	School_10	Yes	Yes	No anemia	No	Yes	No	No	No	Yes	No	No
IIIC8	10076	Baseline	Girl	UR Improved	10.4	10-14_years	10.9	School_10	Yes	NA	No anemia	Yes	Yes	No	Yes	No	Yes	Yes	No
VIIE2	10076	Endline	Girl	UR Improved	10.9	10-14_years	11.49	School_10	Yes	NA	No anemia	Yes	No	No	Yes	No	No	No	NA
ID1	10083	Baseline	Girl	UR Improved	6.1	6-9_years	6.56	School_10	Yes	Yes	No anemia	No	No	No	No	Yes	Yes	No	No
VID8	10083	Endline	Girl	UR Improved	6.6	6-9_years	7.149	School_10	Yes	Yes	No anemia	No	No	No	No	Yes	Yes	No	NA
IVA5	10084	Baseline	Girl	UR Improved	8.8	6-9_years	9.322	School_10	No	No	No anemia	Yes	No	No	Yes	No	Yes	Yes	No
VIIIB3	10084	Endline	Girl	UR Improved	9.3	6-9_years	9.911	School_10	No	No	No anemia	Yes	Yes	No	Yes	NA	No	Yes	NA
IVD2	10091	Baseline	Girl	UR Improved	6.1	6-9_years	6.557	School_10	No	No	No anemia	No	Yes	No	No	Yes	No	Yes	No
VG5	10091	Endline	Girl	UR Improved	6.6	6-9_years	7.146	School_10	No	No	No anemia	No	Yes	No	No	No	No	Yes	NA
IIG1	10098	Baseline	Boy	UR Improved	8	6-9_years	8.52	School_10	No	No	No anemia	No	Yes	No	Yes	No	Yes	No	No
VIIIB9	10098	Endline	Boy	UR Improved	8.5	6-9_years	9.109	School_10	No	No	No anemia	No	Yes	No	Yes	No	Yes	No	NA
VIA1	10099	Endline	Boy	UR Improved	7.8	6-9_years	8.397	School_10	No	No	Anemia	Yes	Yes	Yes	No	No	Yes	Yes	NA
IIC1	10102	Baseline	Boy	UR Improved	10.4	10-14_years	10.88	School_10	Yes	NA	No anemia	No	Yes	No	Yes	No	Yes	No	No
VIIE10	10102	Endline	Boy	UR Improved	10.9	10-14_years	11.47	School_10	Yes	NA	No anemia	No	Yes	No	Yes	No	Yes	No	NA
IE1	10105	Baseline	Boy	UR Improved	6.4	6-9_years	6.877	School_10	No	Yes	Anemia	Yes	Yes	Yes	Yes	No	Yes	No	No
VIID5	10105	Endline	Boy	UR Improved	6.9	6-9_years	7.466	School_10	No	Yes	No anemia	Yes	Yes	No	Yes	No	Yes	No	NA
IVA1	10111	Baseline	Boy	UR Improved	7.6	6-9_years	8.123	School_10	No	No	No anemia	No	Yes	No	No	No	Yes	Yes	No
VIIF5	10111	Endline	Boy	UR Improved	8.1	6-9_years	8.712	School_10	No	No	No anemia	No	No	No	No	No	Yes	Yes	NA
IG12	10126	Baseline	Girl	UR Improved	6.7	6-9_years	7.159	School_10	No	Yes	No anemia	No	Yes	No	No	No	No	Yes	No
VIIIH7	10126	Endline	Girl	UR Improved	7.2	6-9_years	7.748	School_10	No	Yes	No anemia	No	Yes	No	No	No	No	Yes	NA
IA2	10134	Baseline	Boy	UR Improved	11.6	10-14_years	12.13	School_10	Yes	NA	No anemia	No	No	No	No	No	Yes	No	No
VF2	10134	Endline	Boy	UR Improved	12.1	10-14_years	12.72	School_10	No	NA	No anemia	No	No	No	No	No	Yes	Yes	NA
IG4	10150	Baseline	Girl	UR Improved	10.1	10-14_years	10.62	School_10	No	NA	No anemia	Yes	Yes	No	Yes	No	Yes	No	No
VIIID4	10150	Endline	Girl	UR Improved	10.6	10-14_years	11.2	School_10	No	NA	No anemia	Yes	No	No	Yes	Yes	Yes	Yes	NA
IVC2	10159	Baseline	Girl	UR Improved	7.9	6-9_years	8.386	School_10	No	Yes	Anemia	No	Yes	Yes	Yes	No	Yes	No	No
VIF7	10159	Endline	Girl	UR Improved	8.4	6-9_years	8.975	School_10	No	Yes	Anemia	No	Yes	Yes	Yes	No	No	Yes	NA
IIG3	10160	Baseline	Girl	UR Improved	10.3	10-14_years	10.8	School_10	No	NA	No anemia	No	No	No	No	No	Yes	No	No
VID10	10160	Endline	Girl	UR Improved	10.8	10-14_years	11.39	School_10	Yes	NA	No anemia	No	No	No	No	No	NA	No	NA
IIIC2	10169	Baseline	Boy	UR Improved	6.3	6-9_years	6.762	School_10	No	No	No anemia	No	No	No	No	No	No	No	No
VIB6	10169	Endline	Boy	UR Improved	6.8	6-9_years	7.351	School_10	No	No	No anemia	No	Yes	No	No	No	No	No	NA
IVG1	10175	Baseline	Girl	UR Improved	6.3	6-9_years	6.831	School_10	Yes	No	No anemia	No	No	No	Yes	No	Yes	No	No
VIC4	10175	Endline	Girl	UR Improved	6.8	6-9_years	7.42	School_10	Yes	Yes	Anemia	No	Yes	Yes	Yes	Yes	NA	Yes	NA
IIIA3	10177	Baseline	Girl	UR Improved	6.8	6-9_years	7.337	School_10	No	No	No anemia	No	No	No	Yes	No	Yes	Yes	No
VIIIE6	10177	Endline	Girl	UR Improved	7.3	6-9_years	7.926	School_10	No	No	No anemia	No	No	No	Yes	No	NA	Yes	NA
IIIA1	10195	Baseline	Boy	UR Improved	6.2	6-9_years	6.724	School_10	No	No	Anemia	No	Yes	Yes	No	No	Yes	No	No
VIIH6	10195	Endline	Boy	UR Improved	6.7	6-9_years	7.313	School_10	No	No	Anemia	No	Yes	Yes	No	No	Yes	Yes	NA
IIC2	10197	Baseline	Boy	UR Improved	11.6	10-14_years	12.12	School_10	No	NA	Anemia	No	No	No	Yes	No	Yes	No	No
VIG6	10197	Endline	Boy	UR Improved	12.1	10-14_years	12.71	School_10	No	NA	Anemia	No	No	No	Yes	No	No	Yes	NA
IC4	10201	Baseline	Girl	UR Improved	9.2	10-14_years	9.725	School_10	Yes	Yes	No anemia	No	No	No	Yes	No	No	Yes	No
VIIIA6	10201	Endline	Girl	UR Improved	9.7	10-14_years	10.31	School_10	Yes	NA	No anemia	Yes	No	No	Yes	No	No	Yes	NA
IVE2	10209	Baseline	Girl	UR Improved	8.7	6-9_years	9.238	School_10	No	No	No anemia	No	No	No	No	No	Yes	No	No
VIID6	10209	Endline	Girl	UR Improved	9.2	6-9_years	9.826	School_10	No	No	No anemia	No	No	No	No	No	No	Yes	NA
IIE11	10212	Baseline	Boy	UR Improved	11.1	10-14_years	11.63	School_10	No	NA	No anemia	No	No	No	No	No	No	Yes	No
VIIC10	10212	Endline	Boy	UR Improved	11.6	10-14_years	12.22	School_10	No	NA	Anemia	Yes	No	No	No	No	Yes	Yes	NA
IIIH6	10232	Baseline	Boy	UR Improved	10	10-14_years	10.51	School_10	Yes	NA	No anemia	Yes	No	No	No	No	Yes	No	No
VIE9	10232	Endline	Boy	UR Improved	10.5	10-14_years	11.09	School_10	No	NA	No anemia	No	No	No	No	No	No	No	NA
IIIE1	10254	Baseline	Boy	UR Improved	7.7	6-9_years	8.227	School_10	No	No	No anemia	No	Yes	No	Yes	No	Yes	No	No
VIIA1	10254	Endline	Boy	UR Improved	8.2	6-9_years	8.816	School_10	No	No	Anemia	Yes	Yes	Yes	Yes	No	Yes	No	NA
IA11	10255	Baseline	Boy	UR Improved	7.5	6-9_years	7.953	School_10	No	No	No anemia	No	Yes	No	No	No	Yes	Yes	No
VIIIH1	10255	Endline	Boy	UR Improved	8	6-9_years	8.542	School_10	Yes	Yes	Anemia	Yes	Yes	Yes	No	No	Yes	No	NA
IIIF8	10256	Baseline	Girl	UR Improved	5.6	6-9_years	6.111	School_10	Yes	Yes	Anemia	No	No	No	Yes	Yes	Yes	No	No
VIIIF3	10256	Endline	Girl	UR Improved	6.1	6-9_years	6.7	School_10	Yes	Yes	Anemia	Yes	Yes	Yes	Yes	No	Yes	No	NA
IH1	10257	Baseline	Girl	UR Improved	10.2	10-14_years	10.72	School_10	Yes	NA	No anemia	No	No	No	Yes	No	Yes	Yes	No
VIID4	10257	Endline	Girl	UR Improved	10.7	10-14_years	11.31	School_10	Yes	NA	No anemia	No	No	No	Yes	No	No	Yes	NA
IIIC12	10267	Baseline	Boy	UR Improved	7.1	6-9_years	7.622	School_10	No	No	Anemia	No	Yes	Yes	No	No	Yes	No	No
VIIIC8	10267	Endline	Boy	UR Improved	7.6	6-9_years	8.211	School_10	No	No	Anemia	No	Yes	Yes	No	No	Yes	No	NA
IC9	10281	Baseline	Girl	UR Improved	11.2	10-14_years	11.71	School_10	No	NA	No anemia	No	No	No	Yes	No	Yes	No	No
VIIID10	10281	Endline	Girl	UR Improved	11.7	10-14_years	12.29	School_10	No	NA	Anemia	No	No	No	Yes	No	Yes	No	NA
IVE6	10288	Baseline	Girl	UR Improved	5.7	6-9_years	6.209	School_10	No	No	No anemia	No	No	No	Yes	No	Yes	No	NA
VIIA11	10288	Endline	Girl	UR Improved	6.2	6-9_years	6.798	School_10	No	No	No anemia	Yes	No	No	Yes	No	Yes	Yes	NA
IIE5	10298	Baseline	Girl	UR Improved	10.6	10-14_years	11.14	School_10	Yes	NA	No anemia	No	Yes	No	No	No	Yes	Yes	No
IE7	10302	Baseline	Boy	UR Improved	7.8	6-9_years	8.307	School_10	No	Yes	No anemia	No	Yes	No	No	No	NA	No	No
VD2	10302	Endline	Boy	UR Improved	8.3	6-9_years	8.895	School_10	No	Yes	No anemia	No	Yes	No	No	Yes	Yes	No	NA
IIIA8	10305	Baseline	Girl	UR Improved	12.1	10-14_years	12.64	School_10	No	NA	No anemia	No	No	No	No	No	Yes	No	No
VF12	10305	Endline	Girl	UR Improved	12.6	10-14_years	13.23	School_10	No	NA	No anemia	No	No	No	No	No	Yes	Yes	NA
IVC10	10311	Baseline	Girl	UR Improved	6.1	6-9_years	6.563	School_10	No	No	No anemia	No	Yes	No	Yes	Yes	Yes	No	Yes
VIIG5	10311	Endline	Girl	UR Improved	6.6	6-9_years	7.151	School_10	No	No	No anemia	No	Yes	No	Yes	Yes	Yes	No	NA
IVE1	10313	Baseline	Girl	UR Improved	9	6-9_years	9.495	School_10	Yes	Yes	Anemia	Yes	No	No	No	Yes	Yes	No	Yes
VIIE1	10313	Endline	Girl	UR Improved	9.5	6-9_years	10.08	School_10	Yes	NA	No anemia	No	No	No	No	No	No	No	NA
IIG4	10317	Baseline	Boy	UR Improved	9.4	10-14_years	9.873	School_10	Yes	Yes	No anemia	Yes	No	No	Yes	No	Yes	No	No
VIF12	10317	Endline	Boy	UR Improved	9.9	10-14_years	10.46	School_10	Yes	NA	Anemia	Yes	No	No	Yes	No	Yes	Yes	NA
IC6	10321	Baseline	Girl	UR Improved	12.2	10-14_years	12.72	School_10	Yes	NA	No anemia	No	Yes	No	Yes	No	Yes	No	No
VA8	10321	Endline	Girl	UR Improved	12.7	10-14_years	13.31	School_10	Yes	NA	No anemia	No	Yes	No	Yes	No	NA	No	NA
IG5	10332	Baseline	Girl	UR Improved	7.4	6-9_years	7.885	School_10	No	No	No anemia	No	No	No	No	No	Yes	No	Yes
VIIA5	10332	Endline	Girl	UR Improved	7.9	6-9_years	8.474	School_10	No	No	No anemia	No	No	No	No	No	No	Yes	NA
IIIG9	10341	Baseline	Boy	UR Improved	5.6	6-9_years	6.125	School_10	No	No	No anemia	No	No	No	Yes	No	Yes	No	Yes
VIIIG4	10341	Endline	Boy	UR Improved	6.1	6-9_years	6.713	School_10	No	No	No anemia	Yes	No	No	Yes	No	Yes	No	NA
IIIG1	10347	Baseline	Girl	UR Improved	6.9	6-9_years	7.389	School_10	No	No	No anemia	No	No	No	Yes	No	Yes	Yes	No
VIIIE1	10347	Endline	Girl	UR Improved	7.4	6-9_years	7.978	School_10	No	No	No anemia	No	No	No	Yes	No	Yes	Yes	NA
IIIG4	10349	Baseline	Boy	UR Improved	13.6	10-14_years	14.13	School_10	No	NA	No anemia	No	Yes	No	No	No	Yes	Yes	No
VD9	10349	Endline	Boy	UR Improved	14.1	10-14_years	14.72	School_10	No	NA	No anemia	No	No	No	No	No	Yes	Yes	NA
IG3	10358	Baseline	Boy	UR Improved	9.3	10-14_years	9.799	School_10	No	No	Anemia	No	No	No	No	No	Yes	Yes	No
VIIIH5	10358	Endline	Boy	UR Improved	9.8	10-14_years	10.38	School_10	No	NA	Anemia	Yes	No	No	No	Yes	Yes	Yes	NA
IIIE7	10362	Baseline	Girl	UR Improved	6.6	6-9_years	7.099	School_10	No	No	Anemia	Yes	No	No	No	No	Yes	No	No
VIA4	10362	Endline	Girl	UR Improved	7.1	6-9_years	7.688	School_10	No	No	No anemia	Yes	No	No	No	NA	Yes	No	NA
IE9	10369	Baseline	Boy	UR Improved	10.7	10-14_years	11.2	School_10	No	NA	No anemia	No	Yes	No	Yes	No	Yes	No	No
VD12	10369	Endline	Boy	UR Improved	11.2	10-14_years	11.79	School_10	No	NA	No anemia	No	Yes	No	Yes	No	Yes	No	NA
IIIA4	10378	Baseline	Girl	UR Improved	7.3	6-9_years	7.817	School_10	No	Yes	No anemia	No	No	No	Yes	Yes	Yes	No	No
VE5	10378	Endline	Girl	UR Improved	7.8	6-9_years	8.405	School_10	Yes	Yes	Anemia	Yes	No	No	Yes	Yes	Yes	No	NA
IIG7	10387	Baseline	Boy	UR Improved	10.4	10-14_years	10.91	School_10	Yes	NA	No anemia	No	No	No	Yes	No	Yes	No	No
VIIIC1	10387	Endline	Boy	UR Improved	10.9	10-14_years	11.5	School_10	Yes	NA	No anemia	Yes	Yes	No	Yes	No	No	No	NA
IVF2	10388	Baseline	Girl	UR Improved	7.3	6-9_years	7.844	School_10	Yes	Yes	No anemia	No	No	No	No	No	Yes	No	No
VD8	10388	Endline	Girl	UR Improved	7.8	6-9_years	8.433	School_10	Yes	Yes	No anemia	No	No	No	No	No	Yes	No	NA
IVA11	10397	Baseline	Boy	UR Improved	8.3	6-9_years	8.835	School_10	Yes	Yes	Anemia	No	No	No	Yes	No	Yes	No	Yes
VH11	10397	Endline	Boy	UR Improved	8.8	6-9_years	9.424	School_10	Yes	Yes	Anemia	No	No	No	Yes	No	Yes	Yes	NA
IIID1	10398	Baseline	Girl	UR Improved	11.3	10-14_years	11.78	School_10	Yes	NA	No anemia	No	Yes	No	Yes	No	Yes	Yes	No
VA3	10398	Endline	Girl	UR Improved	11.8	10-14_years	12.37	School_10	Yes	NA	No anemia	No	No	No	Yes	No	Yes	Yes	NA
IIIG2	12001	Baseline	Girl	UR Improved	9.1	10-14_years	9.596	School_12	No	Yes	No anemia	No	No	No	No	No	Yes	No	No
VIIH3	12001	Endline	Girl	UR Improved	9.6	10-14_years	10.09	School_12	No	NA	No anemia	No	Yes	No	No	No	Yes	No	NA
IIIA6	12005	Baseline	Girl	UR Improved	13.2	10-14_years	13.73	School_12	Yes	NA	No anemia	No	Yes	No	No	No	Yes	Yes	Yes
VB9	12005	Endline	Girl	UR Improved	13.7	10-14_years	14.24	School_12	Yes	NA	No anemia	No	Yes	No	No	No	No	No	NA
IIIE12	12007	Baseline	Boy	UR Improved	9.1	10-14_years	9.555	School_12	Yes	Yes	Anemia	Yes	Yes	Yes	Yes	No	Yes	No	No
VC10	12007	Endline	Boy	UR Improved	9.6	10-14_years	10.05	School_12	Yes	Yes	Anemia	Yes	Yes	Yes	Yes	No	Yes	No	NA
IVB9	12013	Baseline	Boy	UR Improved	10	10-14_years	10.49	School_12	Yes	NA	No anemia	No	No	No	No	No	Yes	No	No
VG12	12013	Endline	Boy	UR Improved	10.5	10-14_years	10.99	School_12	Yes	NA	No anemia	No	No	No	No	No	Yes	No	NA
IVF12	12017	Baseline	Boy	UR Improved	6.9	6-9_years	7.357	School_12	Yes	Yes	Anemia	No	Yes	Yes	Yes	No	Yes	Yes	No
VIH7	12017	Endline	Boy	UR Improved	7.4	6-9_years	7.858	School_12	Yes	Yes	Anemia	No	Yes	Yes	Yes	No	No	Yes	NA
IVG4	12018	Baseline	Boy	UR Improved	12.3	10-14_years	12.76	School_12	Yes	NA	Anemia	No	Yes	Yes	Yes	No	Yes	Yes	NA
VIIG6	12018	Endline	Boy	UR Improved	12.8	10-14_years	13.26	School_12	Yes	NA	Anemia	No	Yes	Yes	Yes	No	No	Yes	NA
IIE9	12027	Baseline	Boy	UR Improved	6.2	6-9_years	6.732	School_12	No	Yes	No anemia	Yes	Yes	No	No	No	Yes	Yes	Yes
IVH9	12027	Endline	Boy	UR Improved	6.7	6-9_years	7.233	School_12	No	No	No anemia	No	No	No	No	No	No	Yes	NA
IE2	12034	Baseline	Girl	UR Improved	9.1	10-14_years	9.629	School_12	Yes	Yes	No anemia	Yes	Yes	No	Yes	No	Yes	No	No
VIIA8	12034	Endline	Girl	UR Improved	9.6	10-14_years	10.13	School_12	Yes	NA	No anemia	No	No	No	Yes	No	Yes	No	NA
IVC1	12036	Baseline	Boy	UR Improved	12.4	10-14_years	12.87	School_12	Yes	NA	No anemia	No	No	No	Yes	No	Yes	No	No
VF11	12036	Endline	Boy	UR Improved	12.9	10-14_years	13.37	School_12	Yes	NA	No anemia	No	No	No	Yes	No	Yes	Yes	NA
IVE11	12039	Baseline	Boy	UR Improved	10.8	10-14_years	11.33	School_12	Yes	NA	No anemia	No	No	No	Yes	Yes	Yes	No	No
VC11	12039	Endline	Boy	UR Improved	11.3	10-14_years	11.83	School_12	Yes	NA	No anemia	No	No	No	Yes	No	Yes	No	NA
IIID5	12041	Baseline	Girl	UR Improved	5.6	6-9_years	6.094	School_12	No	Yes	No anemia	Yes	Yes	No	No	No	NA	Yes	Yes
VIIH11	12041	Endline	Girl	UR Improved	6.1	6-9_years	6.595	School_12	Yes	Yes	No anemia	Yes	No	No	No	No	Yes	Yes	NA
IVF4	12042	Baseline	Boy	UR Improved	11.2	10-14_years	11.73	School_12	Yes	NA	No anemia	No	Yes	No	Yes	No	NA	No	No
VIC10	12042	Endline	Boy	UR Improved	11.7	10-14_years	12.23	School_12	Yes	NA	No anemia	No	No	No	Yes	No	Yes	No	NA
IIIA9	12044	Baseline	Boy	UR Improved	9.1	10-14_years	9.585	School_12	Yes	Yes	No anemia	Yes	Yes	No	No	Yes	NA	No	No
VIH1	12044	Endline	Boy	UR Improved	9.6	10-14_years	10.08	School_12	Yes	NA	No anemia	No	Yes	No	No	No	Yes	No	NA
IIH1	12048	Baseline	Boy	UR Improved	9.2	10-14_years	9.747	School_12	Yes	Yes	No anemia	No	No	No	No	No	Yes	No	No
VE8	12048	Endline	Boy	UR Improved	9.7	10-14_years	10.24	School_12	No	NA	No anemia	No	No	No	No	No	Yes	No	NA
IIB1	12053	Baseline	Girl	UR Improved	8.3	6-9_years	8.789	School_12	Yes	Yes	No anemia	Yes	Yes	No	Yes	No	Yes	No	No
VE11	12053	Endline	Girl	UR Improved	8.8	6-9_years	9.29	School_12	Yes	Yes	No anemia	No	Yes	No	Yes	No	Yes	No	NA
IVD5	12056	Baseline	Girl	UR Improved	7.2	6-9_years	7.713	School_12	No	No	No anemia	Yes	No	No	No	No	No	No	No
VIG10	12056	Endline	Girl	UR Improved	7.7	6-9_years	8.214	School_12	No	Yes	No anemia	No	Yes	No	No	No	No	No	NA
IIIC6	12057	Baseline	Boy	UR Improved	9.3	10-14_years	9.832	School_12	No	No	No anemia	Yes	Yes	No	No	No	Yes	No	No
VIIID1	12057	Endline	Boy	UR Improved	9.8	10-14_years	10.33	School_12	No	NA	No anemia	Yes	No	No	No	No	Yes	No	NA
IIF5	12063	Baseline	Boy	UR Improved	11.8	10-14_years	12.32	School_12	Yes	NA	No anemia	No	Yes	No	No	No	Yes	No	No
VIIIF7	12063	Endline	Boy	UR Improved	12.3	10-14_years	12.83	School_12	Yes	NA	No anemia	No	No	No	No	No	Yes	Yes	NA
IF4	12064	Baseline	Boy	UR Improved	11.2	10-14_years	11.66	School_12	Yes	NA	No anemia	Yes	Yes	No	No	No	Yes	Yes	No
VIIIB5	12064	Endline	Boy	UR Improved	11.7	10-14_years	12.16	School_12	No	NA	No anemia	No	No	No	No	No	Yes	No	NA
IIIG7	12066	Baseline	Girl	UR Improved	6.8	6-9_years	7.335	School_12	No	No	No anemia	No	No	No	No	No	Yes	No	No
VG9	12066	Endline	Girl	UR Improved	7.3	6-9_years	7.836	School_12	No	No	Anemia	Yes	No	No	No	No	Yes	Yes	NA
IIIB6	12068	Baseline	Boy	UR Improved	10.1	10-14_years	10.58	School_12	No	NA	No anemia	Yes	Yes	No	No	No	Yes	No	No
VD10	12068	Endline	Boy	UR Improved	10.6	10-14_years	11.08	School_12	No	NA	Anemia	No	Yes	Yes	No	No	Yes	Yes	NA
IE12	12080	Baseline	Girl	UR Improved	6.9	6-9_years	7.411	School_12	Yes	Yes	Anemia	No	Yes	Yes	Yes	No	NA	No	No
VIB5	12080	Endline	Girl	UR Improved	7.4	6-9_years	7.912	School_12	Yes	Yes	Anemia	Yes	Yes	Yes	Yes	No	Yes	No	NA
IIIG3	12084	Baseline	Girl	UR Improved	7.6	6-9_years	8.077	School_12	No	No	No anemia	No	No	No	No	No	Yes	No	No
VH8	12084	Endline	Girl	UR Improved	8.1	6-9_years	8.578	School_12	No	No	No anemia	No	No	No	No	No	Yes	Yes	NA
IVD7	12096	Baseline	Girl	UR Improved	10.4	10-14_years	10.89	School_12	Yes	NA	No anemia	No	No	No	No	No	Yes	No	No
VIIF9	12096	Endline	Girl	UR Improved	10.9	10-14_years	11.39	School_12	Yes	NA	No anemia	No	No	No	No	No	Yes	No	NA
IIB2	12099	Baseline	Boy	UR Improved	9.1	10-14_years	9.64	School_12	Yes	Yes	No anemia	No	No	No	Yes	Yes	Yes	No	Yes
VIA10	12099	Endline	Boy	UR Improved	9.6	10-14_years	10.14	School_12	Yes	NA	Anemia	Yes	Yes	Yes	Yes	No	Yes	No	NA
IIIC5	12100	Baseline	Girl	UR Improved	11.4	10-14_years	11.89	School_12	Yes	NA	No anemia	Yes	Yes	No	No	No	NA	No	Yes
VIID7	12100	Endline	Girl	UR Improved	11.9	10-14_years	12.39	School_12	Yes	NA	Anemia	Yes	No	No	No	No	Yes	Yes	NA
IVE9	12101	Baseline	Girl	UR Improved	9.2	10-14_years	9.719	School_12	Yes	Yes	Anemia	No	Yes	Yes	No	No	NA	Yes	No
IVH6	12101	Endline	Girl	UR Improved	9.7	10-14_years	10.22	School_12	Yes	NA	Anemia	No	Yes	Yes	No	No	Yes	Yes	NA
IVE12	12103	Baseline	Girl	UR Improved	10.2	10-14_years	10.74	School_12	Yes	NA	No anemia	Yes	Yes	No	No	No	Yes	No	No
VIE7	12103	Endline	Girl	UR Improved	10.7	10-14_years	11.24	School_12	Yes	NA	No anemia	No	No	No	No	No	Yes	No	NA
IE4	12104	Baseline	Boy	UR Improved	11.7	10-14_years	12.23	School_12	Yes	NA	Anemia	No	Yes	Yes	Yes	No	Yes	No	No
VIB11	12104	Endline	Boy	UR Improved	12.2	10-14_years	12.73	School_12	Yes	NA	No anemia	No	No	No	Yes	No	No	No	NA
IVA6	12108	Baseline	Girl	UR Improved	9	6-9_years	9.498	School_12	No	Yes	No anemia	No	Yes	No	No	No	NA	Yes	No
VIIB7	12108	Endline	Girl	UR Improved	9.5	6-9_years	9.999	School_12	No	Yes	No anemia	No	No	No	No	Yes	Yes	Yes	NA
IVF1	12111	Baseline	Boy	UR Improved	9.5	10-14_years	10.02	School_12	No	No	No anemia	Yes	No	No	Yes	Yes	NA	No	No
VIF10	12111	Endline	Boy	UR Improved	10	10-14_years	10.52	School_12	No	NA	No anemia	No	No	No	Yes	Yes	Yes	No	NA
IVD1	12112	Baseline	Girl	UR Improved	8.5	6-9_years	8.983	School_12	No	No	No anemia	No	No	No	No	No	NA	No	No
VIF11	12112	Endline	Girl	UR Improved	9	6-9_years	9.484	School_12	No	No	No anemia	No	No	No	No	Yes	Yes	Yes	NA
IIIG5	12117	Baseline	Girl	UR Improved	7.5	6-9_years	8.011	School_12	No	No	Anemia	Yes	Yes	Yes	No	No	NA	Yes	No
VIIB12	12117	Endline	Girl	UR Improved	8	6-9_years	8.512	School_12	No	Yes	No anemia	Yes	Yes	No	No	No	Yes	Yes	NA
IVD4	12120	Baseline	Girl	UR Improved	9.3	10-14_years	9.837	School_12	No	Yes	No anemia	No	No	No	No	Yes	Yes	No	No
VID9	12120	Endline	Girl	UR Improved	9.8	10-14_years	10.33	School_12	No	NA	No anemia	No	No	No	No	No	Yes	No	NA
IIA5	12128	Baseline	Boy	UR Improved	5.9	6-9_years	6.36	School_12	No	No	No anemia	Yes	No	No	No	No	NA	Yes	No
VIIH8	12128	Endline	Boy	UR Improved	6.4	6-9_years	6.861	School_12	No	No	No anemia	No	No	No	No	No	No	Yes	NA
IIIA11	12138	Baseline	Boy	UR Improved	9	6-9_years	9.465	School_12	Yes	Yes	No anemia	No	Yes	No	No	No	Yes	No	No
VIC12	12138	Endline	Boy	UR Improved	9.5	6-9_years	9.966	School_12	Yes	Yes	No anemia	Yes	Yes	No	No	No	Yes	No	NA
IID1	12139	Baseline	Boy	UR Improved	8.9	6-9_years	9.399	School_12	Yes	Yes	No anemia	Yes	Yes	No	No	No	NA	No	No
VIIE4	12139	Endline	Boy	UR Improved	9.4	6-9_years	9.9	School_12	Yes	Yes	No anemia	Yes	Yes	No	No	No	Yes	No	NA
IIG2	12140	Baseline	Boy	UR Improved	11	10-14_years	11.49	School_12	Yes	NA	No anemia	No	Yes	No	No	No	NA	No	Yes
VD1	12140	Endline	Boy	UR Improved	11.5	10-14_years	12	School_12	Yes	NA	No anemia	No	Yes	No	No	No	No	No	NA
IIIG11	12141	Baseline	Boy	UR Improved	13.1	10-14_years	13.55	School_12	Yes	NA	No anemia	Yes	Yes	No	No	No	NA	No	No
VIID11	12141	Endline	Boy	UR Improved	13.6	10-14_years	14.05	School_12	Yes	NA	No anemia	No	No	No	No	No	Yes	No	NA
IVA7	12149	Baseline	Girl	UR Improved	10	10-14_years	10.49	School_12	No	NA	No anemia	Yes	Yes	No	No	No	NA	No	No
VIIH4	12149	Endline	Girl	UR Improved	10.5	10-14_years	10.99	School_12	Yes	NA	No anemia	Yes	Yes	No	No	No	Yes	Yes	NA
IVA9	12150	Baseline	Boy	UR Improved	6.4	6-9_years	6.913	School_12	Yes	Yes	No anemia	Yes	Yes	No	No	No	NA	Yes	No
VIIF3	12150	Endline	Boy	UR Improved	6.9	6-9_years	7.414	School_12	Yes	Yes	No anemia	Yes	Yes	No	No	No	Yes	Yes	NA
IVG8	12151	Baseline	Boy	UR Improved	13.1	10-14_years	13.58	School_12	Yes	NA	No anemia	No	Yes	No	Yes	No	NA	No	NA
VIIF11	12151	Endline	Boy	UR Improved	13.6	10-14_years	14.08	School_12	Yes	NA	No anemia	Yes	Yes	No	Yes	No	Yes	No	NA
IIIE8	12155	Baseline	Boy	UR Improved	11.1	10-14_years	11.63	School_12	Yes	NA	No anemia	Yes	Yes	No	Yes	No	NA	No	No
VID7	12155	Endline	Boy	UR Improved	11.6	10-14_years	12.14	School_12	Yes	NA	No anemia	Yes	Yes	No	Yes	No	Yes	No	NA
IH12	12156	Baseline	Boy	UR Improved	8.2	6-9_years	8.684	School_12	No	No	No anemia	No	Yes	No	No	No	NA	No	No
IIIE2	12164	Baseline	Boy	UR Improved	6.8	6-9_years	7.264	School_12	No	Yes	No anemia	No	Yes	No	No	No	Yes	No	No
VIIIA4	12164	Endline	Boy	UR Improved	7.3	6-9_years	7.765	School_12	No	Yes	No anemia	No	Yes	No	No	No	Yes	Yes	NA
IIID10	12165	Baseline	Girl	UR Improved	10.2	10-14_years	10.73	School_12	Yes	NA	Anemia	No	Yes	Yes	Yes	No	NA	No	No
VA4	12165	Endline	Girl	UR Improved	10.7	10-14_years	11.23	School_12	Yes	NA	Anemia	Yes	Yes	Yes	Yes	No	Yes	No	NA
IIF7	12167	Baseline	Girl	UR Improved	10.2	10-14_years	10.74	School_12	No	NA	No anemia	No	No	No	Yes	No	NA	Yes	No
VE10	12167	Endline	Girl	UR Improved	10.7	10-14_years	11.24	School_12	No	NA	No anemia	No	No	No	Yes	No	Yes	Yes	NA
IIE2	12169	Baseline	Girl	UR Improved	7	6-9_years	7.477	School_12	No	No	Anemia	Yes	Yes	Yes	Yes	No	NA	No	No
VIIB4	12169	Endline	Girl	UR Improved	7.5	6-9_years	7.978	School_12	No	No	Anemia	Yes	Yes	Yes	Yes	No	Yes	Yes	NA
IIIA7	12170	Baseline	Boy	UR Improved	6	6-9_years	6.459	School_12	No	No	No anemia	Yes	Yes	No	No	No	NA	No	No
VA12	12170	Endline	Boy	UR Improved	6.5	6-9_years	6.96	School_12	No	No	No anemia	No	Yes	No	No	No	Yes	Yes	NA
IIA1	12171	Baseline	Boy	UR Improved	12.3	10-14_years	12.81	School_12	No	NA	Anemia	No	Yes	Yes	Yes	No	NA	No	No
VIE3	12171	Endline	Boy	UR Improved	12.8	10-14_years	13.31	School_12	No	NA	No anemia	No	Yes	No	Yes	No	Yes	No	NA
IIIF9	12174	Baseline	Girl	UR Improved	10.2	10-14_years	10.65	School_12	Yes	NA	No anemia	No	No	No	Yes	No	Yes	No	No
VIIIB8	12174	Endline	Girl	UR Improved	10.7	10-14_years	11.15	School_12	Yes	NA	Anemia	No	Yes	Yes	Yes	No	Yes	No	NA
IIID2	12176	Baseline	Boy	UR Improved	5.9	6-9_years	6.426	School_12	Yes	Yes	No anemia	No	No	No	No	No	NA	No	No
VIIC9	12176	Endline	Boy	UR Improved	6.4	6-9_years	6.927	School_12	No	Yes	No anemia	Yes	No	No	No	No	Yes	Yes	NA
IIH5	12177	Baseline	Girl	UR Improved	9.6	10-14_years	10.07	School_12	No	Yes	No anemia	No	No	No	No	No	NA	Yes	Yes
VIH10	12177	Endline	Girl	UR Improved	10.1	10-14_years	10.57	School_12	No	NA	No anemia	No	No	No	No	No	Yes	Yes	NA
IID3	12179	Baseline	Boy	UR Improved	6	6-9_years	6.53	School_12	No	No	No anemia	No	Yes	No	No	No	Yes	No	No
VIIB5	12179	Endline	Boy	UR Improved	6.5	6-9_years	7.031	School_12	No	No	No anemia	Yes	Yes	No	No	No	No	No	NA
IIC6	12187	Baseline	Boy	UR Improved	8.7	6-9_years	9.164	School_12	Yes	Yes	No anemia	No	No	No	No	Yes	Yes	No	No
VG4	12187	Endline	Boy	UR Improved	9.2	6-9_years	9.665	School_12	Yes	Yes	No anemia	No	No	No	No	No	Yes	No	NA
IIG11	12189	Baseline	Girl	UR Improved	5.7	6-9_years	6.234	School_12	No	No	No anemia	No	Yes	No	Yes	No	NA	Yes	No
VIB8	12189	Endline	Girl	UR Improved	6.2	6-9_years	6.735	School_12	No	No	No anemia	Yes	Yes	No	Yes	Yes	Yes	No	NA
IIC9	12193	Baseline	Girl	UR Improved	8.1	6-9_years	8.559	School_12	No	No	Anemia	No	No	No	Yes	No	Yes	No	No
VA5	12193	Endline	Girl	UR Improved	8.6	6-9_years	9.06	School_12	No	No	Anemia	No	No	No	Yes	No	Yes	No	NA
IE10	12195	Baseline	Girl	UR Improved	10.3	10-14_years	10.83	School_12	No	NA	No anemia	Yes	Yes	No	No	No	Yes	No	NA
VIIIF6	12195	Endline	Girl	UR Improved	10.8	10-14_years	11.33	School_12	No	NA	No anemia	No	No	No	No	No	Yes	No	NA
IB2	18005	Baseline	Boy	UR Original	12.1	10-14_years	12.58	School_18	No	NA	No anemia	Yes	Yes	No	No	No	Yes	No	No
VE1	18005	Endline	Boy	UR Original	12.6	10-14_years	13.08	School_18	No	NA	No anemia	No	No	No	No	No	Yes	No	NA
IC3	18013	Baseline	Girl	UR Original	8	6-9_years	8.468	School_18	Yes	Yes	No anemia	Yes	Yes	No	Yes	No	Yes	Yes	No
VA11	18013	Endline	Girl	UR Original	8.5	6-9_years	8.964	School_18	Yes	No	No anemia	Yes	Yes	No	Yes	No	Yes	Yes	NA
IIH6	18024	Baseline	Boy	UR Original	9.2	10-14_years	9.678	School_18	Yes	Yes	Anemia	No	Yes	Yes	Yes	No	Yes	No	No
VIC1	18024	Endline	Boy	UR Original	9.7	10-14_years	10.17	School_18	Yes	NA	Anemia	Yes	Yes	Yes	Yes	No	Yes	Yes	NA
IH9	18037	Baseline	Girl	UR Original	9.6	10-14_years	10.1	School_18	No	NA	No anemia	No	No	No	No	No	Yes	Yes	No
VIF9	18037	Endline	Girl	UR Original	10.1	10-14_years	10.59	School_18	No	NA	No anemia	No	No	No	No	No	Yes	Yes	NA
IF1	18049	Baseline	Girl	UR Original	8.1	6-9_years	8.605	School_18	No	Yes	No anemia	No	No	No	No	Yes	Yes	No	No
VIIC12	18049	Endline	Girl	UR Original	8.6	6-9_years	9.101	School_18	No	Yes	No anemia	No	Yes	No	No	No	Yes	No	NA
IIC10	18058	Baseline	Boy	UR Original	6.3	6-9_years	6.834	School_18	No	Yes	Anemia	Yes	Yes	Yes	No	No	Yes	Yes	No
VIH11	18058	Endline	Boy	UR Original	6.8	6-9_years	7.329	School_18	No	Yes	Anemia	No	Yes	Yes	No	Yes	Yes	Yes	NA
IF3	18059	Baseline	Boy	UR Original	10.1	10-14_years	10.58	School_18	Yes	NA	Anemia	Yes	Yes	Yes	No	No	Yes	Yes	No
VIA8	18059	Endline	Boy	UR Original	10.6	10-14_years	11.08	School_18	Yes	NA	Anemia	No	Yes	Yes	No	Yes	Yes	Yes	NA
IIA7	18082	Baseline	Boy	UR Original	10.5	10-14_years	11.01	School_18	No	NA	No anemia	Yes	Yes	No	No	No	Yes	Yes	No
VIH6	18082	Endline	Boy	UR Original	11	10-14_years	11.51	School_18	No	NA	No anemia	No	No	No	No	No	Yes	Yes	NA
IB8	18085	Baseline	Girl	UR Original	6	6-9_years	6.478	School_18	No	Yes	No anemia	Yes	Yes	No	No	No	Yes	No	No
VG7	18085	Endline	Girl	UR Original	6.5	6-9_years	6.973	School_18	No	Yes	No anemia	Yes	Yes	No	No	No	Yes	Yes	NA
IIH11	18087	Baseline	Boy	UR Original	11.3	10-14_years	11.75	School_18	Yes	NA	No anemia	No	No	No	No	No	Yes	No	NA
VIB9	18087	Endline	Boy	UR Original	11.8	10-14_years	12.24	School_18	Yes	NA	No anemia	No	Yes	No	No	No	Yes	Yes	NA
IIE12	18095	Baseline	Girl	UR Original	7	6-9_years	7.45	School_18	No	No	No anemia	Yes	No	No	No	No	Yes	No	No
VIIC2	18095	Endline	Girl	UR Original	7.5	6-9_years	7.945	School_18	No	Yes	Anemia	No	No	No	No	No	Yes	No	NA
IH6	18114	Baseline	Girl	UR Original	7.9	6-9_years	8.359	School_18	No	No	No anemia	Yes	Yes	No	Yes	No	Yes	No	No
VH2	18114	Endline	Girl	UR Original	8.4	6-9_years	8.854	School_18	No	No	No anemia	No	Yes	No	Yes	No	No	No	NA
IIB11	18142	Baseline	Boy	UR Original	8.6	6-9_years	9.081	School_18	No	No	No anemia	No	No	No	No	No	Yes	No	No
VIE4	18142	Endline	Boy	UR Original	9.1	6-9_years	9.577	School_18	No	No	No anemia	Yes	No	No	No	No	No	No	NA
IF5	18145	Baseline	Boy	UR Original	10	10-14_years	10.45	School_18	No	NA	No anemia	Yes	No	No	Yes	No	Yes	No	No
VC6	18145	Endline	Boy	UR Original	10.5	10-14_years	10.94	School_18	No	NA	No anemia	Yes	No	No	Yes	No	Yes	No	NA
IIB9	18158	Baseline	Girl	UR Original	5.5	6-9_years	6.034	School_18	No	No	No anemia	Yes	Yes	No	Yes	No	Yes	No	No
VIB2	18158	Endline	Boy	UR Original	6	6-9_years	6.53	School_18	No	No	No anemia	No	Yes	No	Yes	No	No	No	NA
IA7	18165	Baseline	Girl	UR Original	6.3	6-9_years	6.836	School_18	Yes	Yes	No anemia	Yes	Yes	No	No	No	Yes	Yes	No
VB5	18165	Endline	Girl	UR Original	6.8	6-9_years	7.332	School_18	Yes	Yes	No anemia	No	Yes	No	No	No	No	Yes	NA
IID6	18166	Baseline	Girl	UR Original	6.3	6-9_years	6.773	School_18	Yes	Yes	No anemia	Yes	No	No	No	No	Yes	No	No
VIIA4	18166	Endline	Girl	UR Original	6.8	6-9_years	7.269	School_18	Yes	Yes	No anemia	Yes	No	No	No	No	No	No	NA
IID10	18208	Baseline	Girl	UR Original	12.2	10-14_years	12.68	School_18	Yes	NA	No anemia	Yes	Yes	No	Yes	No	Yes	Yes	No
IVH8	18208	Endline	Girl	UR Original	12.7	10-14_years	13.18	School_18	Yes	NA	No anemia	No	Yes	No	Yes	No	No	Yes	NA
IC2	18220	Baseline	Boy	UR Original	9.2	10-14_years	9.73	School_18	Yes	Yes	No anemia	No	No	No	Yes	No	Yes	Yes	No
VID12	18220	Endline	Girl	UR Original	9.7	10-14_years	10.22	School_18	Yes	NA	No anemia	Yes	No	No	Yes	No	Yes	Yes	NA
IVH2	18228	Baseline	Girl	UR Original	8.2	6-9_years	8.679	School_18	No	No	No anemia	No	No	No	Yes	No	Yes	No	NA
VIIC8	18228	Endline	Boy	UR Original	8.7	6-9_years	9.175	School_18	No	No	No anemia	No	No	No	Yes	No	Yes	No	NA
IF11	18229	Baseline	Boy	UR Original	13.1	10-14_years	13.61	School_18	Yes	NA	No anemia	No	Yes	No	No	No	No	Yes	No
VF3	18229	Endline	Girl	UR Original	13.6	10-14_years	14.11	School_18	Yes	NA	No anemia	No	Yes	No	No	No	Yes	Yes	NA
IIB4	18242	Baseline	Boy	UR Original	12.3	10-14_years	12.76	School_18	Yes	NA	Anemia	Yes	No	No	No	No	Yes	Yes	No
VF10	18242	Endline	Boy	UR Original	12.8	10-14_years	13.26	School_18	No	NA	No anemia	Yes	No	No	No	No	Yes	Yes	NA
IH7	18257	Baseline	Girl	UR Original	11.1	10-14_years	11.61	School_18	Yes	NA	No anemia	No	No	No	Yes	No	Yes	No	No
VIE6	18257	Endline	Boy	UR Original	11.6	10-14_years	12.11	School_18	Yes	NA	No anemia	No	No	No	Yes	No	Yes	No	NA
IIB7	18263	Baseline	Boy	UR Original	5.9	6-9_years	6.398	School_18	Yes	Yes	No anemia	Yes	Yes	No	No	No	Yes	Yes	No
VIA12	18263	Endline	Girl	UR Original	6.4	6-9_years	6.894	School_18	No	Yes	No anemia	No	No	No	No	No	Yes	No	NA
IF9	18271	Baseline	Boy	UR Original	6.6	6-9_years	7.061	School_18	No	Yes	No anemia	Yes	No	No	Yes	No	Yes	No	No
VIIA3	18271	Endline	Boy	UR Original	7.1	6-9_years	7.556	School_18	No	Yes	Anemia	Yes	No	No	Yes	No	Yes	Yes	NA
ID9	18300	Baseline	Boy	UR Original	12.1	10-14_years	12.6	School_18	Yes	NA	No anemia	Yes	Yes	No	Yes	No	Yes	No	No
VC12	18300	Endline	Boy	UR Original	12.6	10-14_years	13.09	School_18	Yes	NA	No anemia	No	Yes	No	Yes	No	Yes	No	NA
IE6	18301	Baseline	Girl	UR Original	9.2	10-14_years	9.689	School_18	No	Yes	No anemia	No	Yes	No	Yes	No	Yes	No	No
VIC11	18301	Endline	Boy	UR Original	9.7	10-14_years	10.18	School_18	No	NA	No anemia	No	Yes	No	Yes	No	Yes	No	NA
IF2	18307	Baseline	Boy	UR Original	7.4	6-9_years	7.888	School_18	No	No	No anemia	Yes	Yes	No	No	No	Yes	No	No
VIIC6	18307	Endline	Girl	UR Original	7.9	6-9_years	8.383	School_18	No	No	Anemia	Yes	Yes	Yes	No	No	Yes	Yes	NA
ID7	18309	Baseline	Boy	UR Original	8.3	6-9_years	8.797	School_18	No	No	No anemia	No	No	No	No	No	Yes	Yes	Yes
VIC3	18309	Endline	Boy	UR Original	8.8	6-9_years	9.292	School_18	No	Yes	No anemia	Yes	No	No	No	No	Yes	No	NA
IIH3	18313	Baseline	Boy	UR Original	6.8	6-9_years	7.326	School_18	Yes	No	No anemia	Yes	Yes	No	No	No	Yes	Yes	NA
VIIF2	18313	Endline	Boy	UR Original	7.3	6-9_years	7.822	School_18	No	No	No anemia	Yes	Yes	No	No	Yes	Yes	Yes	NA
IIF11	18317	Baseline	Girl	UR Original	11.9	10-14_years	12.44	School_18	Yes	NA	No anemia	No	Yes	No	Yes	No	Yes	Yes	No
VIIB9	18317	Endline	Girl	UR Original	12.4	10-14_years	12.93	School_18	No	NA	No anemia	No	Yes	No	Yes	No	Yes	Yes	NA
IID11	18348	Baseline	Girl	UR Original	11.5	10-14_years	11.99	School_18	No	NA	No anemia	No	No	No	Yes	No	Yes	No	No
VID1	18348	Endline	Boy	UR Original	12	10-14_years	12.48	School_18	No	NA	No anemia	No	No	No	Yes	No	Yes	No	NA
IB9	18365	Baseline	Girl	UR Original	12.7	10-14_years	13.18	School_18	Yes	NA	No anemia	No	Yes	No	Yes	No	Yes	Yes	No
VB2	18365	Endline	Girl	UR Original	13.2	10-14_years	13.68	School_18	Yes	NA	No anemia	No	Yes	No	Yes	No	Yes	Yes	NA
ID12	18369	Baseline	Boy	UR Original	8.1	6-9_years	8.613	School_18	No	No	No anemia	Yes	Yes	No	Yes	No	Yes	Yes	No
VH7	18369	Endline	Girl	UR Original	8.6	6-9_years	9.109	School_18	No	No	No anemia	No	Yes	No	Yes	No	Yes	Yes	NA
IIF10	18440	Baseline	Boy	UR Original	6.4	6-9_years	6.88	School_18	No	No	Anemia	Yes	No	No	Yes	No	Yes	No	No
VC9	18440	Endline	Boy	UR Original	6.9	6-9_years	7.376	School_18	No	Yes	Anemia	Yes	No	No	Yes	No	Yes	No	NA
IB3	18466	Baseline	Girl	UR Original	8.5	6-9_years	8.961	School_18	No	No	No anemia	Yes	No	No	No	No	Yes	Yes	No
VIIB3	18466	Endline	Boy	UR Original	9	6-9_years	9.457	School_18	No	No	No anemia	No	No	No	No	No	Yes	No	NA
IIH4	18485	Baseline	Boy	UR Original	11.5	10-14_years	12	School_18	Yes	NA	No anemia	No	No	No	No	No	Yes	No	NA
VG2	18485	Endline	Girl	UR Original	12	10-14_years	12.49	School_18	Yes	NA	No anemia	Yes	No	No	No	No	Yes	No	NA
IF7	18490	Baseline	Boy	UR Original	12.9	10-14_years	13.35	School_18	No	NA	No anemia	No	No	No	No	No	Yes	No	No
VIG9	18490	Endline	Boy	UR Original	13.4	10-14_years	13.85	School_18	No	NA	No anemia	No	No	No	No	No	Yes	No	NA
IIF2	18505	Baseline	Boy	UR Original	11.5	10-14_years	11.98	School_18	No	NA	No anemia	No	No	No	No	No	Yes	No	No
VE6	18505	Endline	Boy	UR Original	12	10-14_years	12.47	School_18	No	NA	No anemia	No	No	No	No	No	Yes	No	NA
IF10	18553	Baseline	Boy	UR Original	7.2	6-9_years	7.699	School_18	No	No	Anemia	Yes	No	No	Yes	No	Yes	No	No
VC7	18553	Endline	Boy	UR Original	7.7	6-9_years	8.194	School_18	No	No	Anemia	No	No	No	Yes	No	Yes	No	NA
IB10	18568	Baseline	Girl	UR Original	9.7	10-14_years	10.16	School_18	No	NA	No anemia	Yes	Yes	No	No	No	Yes	No	No
VIG5	18568	Endline	Boy	UR Original	10.2	10-14_years	10.66	School_18	No	NA	No anemia	No	Yes	No	No	No	Yes	No	NA
IIID3	20002	Baseline	Girl	Placebo	6.2	6-9_years	6.697	School_20	Yes	Yes	No anemia	No	No	No	No	Yes	Yes	No	No
VB3	20002	Endline	Girl	Placebo	6.7	6-9_years	7.222	School_20	Yes	Yes	No anemia	No	Yes	No	No	No	Yes	No	NA
IIIH5	20019	Baseline	Girl	Placebo	7.7	6-9_years	8.208	School_20	No	Yes	No anemia	No	Yes	No	Yes	Yes	Yes	No	No
VIG8	20019	Endline	Girl	Placebo	8.2	6-9_years	8.734	School_20	No	Yes	No anemia	No	Yes	No	Yes	No	Yes	No	NA
IIIF3	20056	Baseline	Boy	Placebo	5.8	6-9_years	6.322	School_20	No	No	No anemia	No	No	No	No	No	Yes	No	No
VIIE9	20056	Endline	Boy	Placebo	6.3	6-9_years	6.847	School_20	No	No	No anemia	No	No	No	No	Yes	Yes	No	NA
IIB12	20098	Baseline	Girl	Placebo	6.2	6-9_years	6.702	School_20	No	No	No anemia	Yes	No	No	No	No	Yes	Yes	No
VIIF8	20098	Endline	Girl	Placebo	6.7	6-9_years	7.228	School_20	No	No	No anemia	Yes	No	No	No	No	Yes	Yes	NA
IIIH2	20109	Baseline	Girl	Placebo	7.5	6-9_years	8.036	School_20	No	No	No anemia	Yes	No	No	No	No	Yes	Yes	No
VID3	20109	Endline	Girl	Placebo	8	6-9_years	8.561	School_20	No	No	No anemia	No	No	No	No	No	Yes	Yes	NA
IIB6	20113	Baseline	Girl	Placebo	7	6-9_years	7.474	School_20	Yes	Yes	No anemia	No	No	No	Yes	No	Yes	No	No
VID2	20113	Endline	Girl	Placebo	7.5	6-9_years	8	School_20	Yes	Yes	No anemia	No	No	No	Yes	Yes	Yes	No	NA
IIIA2	20115	Baseline	Boy	Placebo	6.1	6-9_years	6.568	School_20	No	No	No anemia	No	No	No	No	No	Yes	No	No
VIIA10	20115	Endline	Girl	Placebo	6.6	6-9_years	7.094	School_20	No	No	No anemia	No	No	No	No	Yes	Yes	No	NA
IVD3	20150	Baseline	Boy	Placebo	7.2	6-9_years	7.669	School_20	Yes	Yes	No anemia	Yes	No	No	Yes	No	Yes	No	No
VIH9	20150	Endline	Boy	Placebo	7.7	6-9_years	8.194	School_20	Yes	Yes	No anemia	Yes	No	No	Yes	No	Yes	No	NA
IVE4	20157	Baseline	Boy	Placebo	6.7	6-9_years	7.195	School_20	No	No	No anemia	Yes	No	No	No	No	Yes	No	Yes
VIIH12	20157	Endline	Boy	Placebo	7.2	6-9_years	7.721	School_20	No	No	No anemia	No	No	No	No	No	Yes	No	NA
IIG5	20164	Baseline	Boy	Placebo	5.7	6-9_years	6.231	School_20	Yes	Yes	No anemia	Yes	No	No	No	No	Yes	Yes	Yes
VIIG2	20164	Endline	Boy	Placebo	6.2	6-9_years	6.757	School_20	Yes	Yes	No anemia	No	No	No	No	No	Yes	Yes	NA
IIIF1	20177	Baseline	Girl	Placebo	7.8	6-9_years	8.257	School_20	No	No	No anemia	No	Yes	No	No	No	Yes	No	Yes
VIIIB4	20177	Endline	Girl	Placebo	8.3	6-9_years	8.783	School_20	No	No	No anemia	No	No	No	No	No	Yes	No	NA
IVA2	20186	Baseline	Girl	Placebo	8	6-9_years	8.468	School_20	Yes	Yes	No anemia	Yes	No	No	No	No	Yes	Yes	No
VF4	20186	Endline	Girl	Placebo	8.5	6-9_years	8.994	School_20	No	Yes	No anemia	No	No	No	No	Yes	Yes	Yes	NA
IIC11	20190	Baseline	Girl	Placebo	7.9	6-9_years	8.424	School_20	Yes	Yes	No anemia	Yes	No	No	No	No	Yes	No	NA
VIH2	20190	Endline	Girl	Placebo	8.4	6-9_years	8.95	School_20	Yes	Yes	No anemia	No	No	No	No	No	Yes	No	NA
IIC4	20195	Baseline	Girl	Placebo	7.6	6-9_years	8.142	School_20	No	No	No anemia	Yes	Yes	No	No	No	Yes	Yes	No
VIIB11	20195	Endline	Girl	Placebo	8.1	6-9_years	8.668	School_20	No	No	No anemia	No	No	No	No	No	Yes	Yes	NA
IIIG6	20202	Baseline	Girl	Placebo	10	10-14_years	10.47	School_20	No	NA	No anemia	No	No	No	No	No	Yes	Yes	Yes
VH9	20202	Endline	Girl	Placebo	10.5	10-14_years	10.99	School_20	No	NA	Anemia	No	No	No	No	No	Yes	Yes	NA
IVA8	20230	Baseline	Boy	Placebo	8.6	6-9_years	9.103	School_20	No	No	Anemia	Yes	Yes	Yes	No	No	Yes	Yes	NA
VIB3	20230	Endline	Boy	Placebo	9.1	6-9_years	9.629	School_20	No	No	Anemia	No	No	No	No	Yes	Yes	Yes	NA
IIID6	20236	Baseline	Boy	Placebo	11.4	10-14_years	11.89	School_20	Yes	NA	No anemia	No	Yes	No	No	No	NA	Yes	No
VIA7	20236	Endline	Boy	Placebo	11.9	10-14_years	12.41	School_20	Yes	NA	No anemia	No	No	No	No	Yes	Yes	Yes	NA
IXA1	20241	Baseline	Boy	Placebo	7.2	6-9_years	7.685	School_20	No	No	No anemia	Yes	No	No	No	No	Yes	No	NA
VIIIF8	20241	Endline	Boy	Placebo	7.7	6-9_years	8.211	School_20	No	No	No anemia	No	No	No	No	Yes	Yes	Yes	NA
VIIIE9	20246	Endline	Girl	Placebo	8.7	6-9_years	9.199	School_20	No	No	No anemia	No	No	No	No	No	Yes	No	NA
VIIIH12	20246	Baseline	Girl	Placebo	8.2	6-9_years	8.674	School_20	No	Yes	No anemia	No	No	No	No	No	Yes	No	NA
IIIB3	20250	Baseline	Boy	Placebo	8.3	6-9_years	8.827	School_20	No	No	No anemia	Yes	No	No	No	No	NA	No	Yes
VIIIE7	20250	Endline	Boy	Placebo	8.8	6-9_years	9.352	School_20	No	No	No anemia	No	No	No	No	Yes	Yes	No	NA
IIB3	20259	Baseline	Girl	Placebo	8.7	6-9_years	9.169	School_20	No	No	No anemia	Yes	No	No	Yes	No	NA	No	No
VC4	20259	Endline	Girl	Placebo	9.2	6-9_years	9.695	School_20	No	No	Anemia	No	No	No	Yes	Yes	Yes	No	NA
IIG12	20291	Baseline	Girl	Placebo	8.5	6-9_years	8.98	School_20	No	No	No anemia	Yes	Yes	No	No	No	NA	No	No
VIIA6	20291	Endline	Girl	Placebo	9	6-9_years	9.506	School_20	No	Yes	No anemia	No	No	No	No	Yes	Yes	Yes	NA
VIIIC2	20295	Endline	Girl	Placebo	9.2	6-9_years	9.697	School_20	Yes	Yes	No anemia	No	No	No	No	No	Yes	No	NA
IG6	20303	Baseline	Boy	Placebo	10.6	10-14_years	11.07	School_20	Yes	NA	No anemia	No	No	No	No	No	NA	No	No
VIIB6	20303	Endline	Boy	Placebo	11.1	10-14_years	11.6	School_20	Yes	NA	No anemia	No	No	No	No	No	Yes	No	NA
IIIF7	20308	Baseline	Boy	Placebo	9.1	10-14_years	9.637	School_20	No	Yes	Anemia	Yes	Yes	Yes	Yes	Yes	Yes	Yes	No
VIF5	20308	Endline	Boy	Placebo	9.6	10-14_years	10.16	School_20	No	NA	Anemia	No	No	No	Yes	Yes	Yes	Yes	NA
IVC7	20310	Baseline	Boy	Placebo	12.4	10-14_years	12.92	School_20	Yes	NA	No anemia	No	No	No	Yes	No	Yes	No	No
IIID4	20322	Baseline	Boy	Placebo	10	10-14_years	10.47	School_20	No	NA	No anemia	Yes	No	No	Yes	No	Yes	No	No
VIIG1	20322	Endline	Boy	Placebo	10.5	10-14_years	11	School_20	No	NA	No anemia	No	No	No	Yes	Yes	Yes	No	NA
IVB6	20323	Baseline	Boy	Placebo	8.5	6-9_years	8.961	School_20	No	No	No anemia	No	Yes	No	No	No	Yes	No	No
VIIIA3	20323	Endline	Boy	Placebo	9	6-9_years	9.487	School_20	No	No	No anemia	No	Yes	No	No	No	Yes	No	NA
IIIC9	20334	Baseline	Boy	Placebo	9.3	10-14_years	9.752	School_20	No	No	No anemia	Yes	Yes	No	Yes	No	NA	No	No
VIF8	20334	Endline	Boy	Placebo	9.8	10-14_years	10.27	School_20	No	NA	No anemia	No	No	No	Yes	No	Yes	No	NA
IIIC10	20337	Baseline	Boy	Placebo	8.9	6-9_years	9.402	School_20	No	No	No anemia	Yes	No	No	No	No	NA	Yes	No
VIG2	20337	Endline	Boy	Placebo	9.4	6-9_years	9.927	School_20	No	No	No anemia	No	No	No	No	No	Yes	Yes	NA
IID9	20342	Baseline	Boy	Placebo	10.4	10-14_years	10.87	School_20	No	NA	Anemia	Yes	Yes	Yes	No	No	NA	Yes	No
VIIC11	20342	Endline	Boy	Placebo	10.9	10-14_years	11.4	School_20	No	NA	Anemia	No	Yes	Yes	No	No	Yes	Yes	NA
IIE4	20344	Baseline	Girl	Placebo	9.7	10-14_years	10.23	School_20	No	NA	No anemia	No	No	No	No	No	Yes	No	No
VE12	20344	Endline	Girl	Placebo	10.2	10-14_years	10.76	School_20	No	NA	No anemia	No	No	No	No	No	Yes	Yes	NA
IVG9	20345	Baseline	Girl	Placebo	11.2	10-14_years	11.7	School_20	Yes	NA	No anemia	Yes	No	No	No	No	Yes	Yes	No
VIIID11	20345	Endline	Girl	Placebo	11.7	10-14_years	12.23	School_20	Yes	NA	No anemia	No	No	No	No	No	Yes	No	NA
IIF1	20346	Baseline	Girl	Placebo	9.7	10-14_years	10.24	School_20	No	NA	No anemia	No	No	No	No	No	Yes	No	No
VIIIA10	20346	Endline	Girl	Placebo	10.2	10-14_years	10.76	School_20	No	NA	No anemia	No	No	No	No	No	Yes	No	NA
IC12	20354	Baseline	Girl	Placebo	12.2	10-14_years	12.68	School_20	Yes	NA	No anemia	Yes	Yes	No	No	No	NA	No	No
VB12	20354	Endline	Girl	Placebo	12.7	10-14_years	13.2	School_20	Yes	NA	Anemia	Yes	No	No	No	No	Yes	No	NA
IIIF6	20358	Baseline	Boy	Placebo	13.4	10-14_years	13.85	School_20	Yes	NA	Anemia	Yes	Yes	Yes	No	No	NA	Yes	No
VIIF6	20358	Endline	Boy	Placebo	13.9	10-14_years	14.38	School_20	Yes	NA	No anemia	Yes	No	No	No	No	Yes	Yes	NA
IIE10	20367	Baseline	Girl	Placebo	10	10-14_years	10.52	School_20	No	NA	No anemia	Yes	Yes	No	No	No	NA	Yes	No
VD5	20367	Endline	Girl	Placebo	10.5	10-14_years	11.04	School_20	No	NA	No anemia	Yes	No	No	No	No	Yes	Yes	NA
IA5	20370	Baseline	Girl	Placebo	9.9	10-14_years	10.41	School_20	No	NA	No anemia	No	No	No	Yes	No	NA	Yes	No
VIIG4	20370	Endline	Girl	Placebo	10.4	10-14_years	10.94	School_20	No	NA	No anemia	No	No	No	Yes	No	Yes	No	NA
IIH8	20381	Baseline	Girl	Placebo	10.8	10-14_years	11.31	School_20	No	NA	No anemia	No	No	No	No	No	Yes	Yes	No
VID6	20381	Endline	Girl	Placebo	11.3	10-14_years	11.84	School_20	No	NA	No anemia	No	No	No	No	No	Yes	Yes	NA
IVC3	20382	Baseline	Girl	Placebo	11.2	10-14_years	11.73	School_20	Yes	NA	No anemia	No	Yes	No	No	No	Yes	No	No
VIIIB12	20382	Endline	Girl	Placebo	11.7	10-14_years	12.26	School_20	Yes	NA	No anemia	No	No	No	No	No	Yes	No	NA
IVE8	20389	Baseline	Girl	Placebo	12.6	10-14_years	13.06	School_20	No	NA	Anemia	No	Yes	Yes	Yes	No	Yes	Yes	No
VH12	20389	Endline	Girl	Placebo	13.1	10-14_years	13.58	School_20	No	NA	Anemia	No	Yes	Yes	Yes	No	Yes	No	NA
IH5	20395	Baseline	Boy	Placebo	10.5	10-14_years	10.97	School_20	No	NA	No anemia	Yes	Yes	No	No	No	NA	Yes	No
VA2	20395	Endline	Boy	Placebo	11	10-14_years	11.5	School_20	Yes	NA	No anemia	No	No	No	No	No	Yes	Yes	NA
IVB5	20398	Baseline	Boy	Placebo	10	10-14_years	10.45	School_20	No	NA	No anemia	No	Yes	No	No	No	Yes	Yes	Yes
VG6	20398	Endline	Boy	Placebo	10.5	10-14_years	10.97	School_20	No	NA	No anemia	No	No	No	No	No	Yes	Yes	NA
IIIB9	20400	Baseline	Boy	Placebo	10.1	10-14_years	10.62	School_20	No	NA	No anemia	No	No	No	Yes	No	Yes	No	No
VIC5	20400	Endline	Boy	Placebo	10.6	10-14_years	11.15	School_20	No	NA	No anemia	No	No	No	Yes	No	NA	Yes	NA
IIB10	20408	Baseline	Boy	Placebo	11.3	10-14_years	11.82	School_20	Yes	NA	No anemia	No	No	No	No	No	Yes	No	No
VC1	20408	Endline	Boy	Placebo	11.8	10-14_years	12.34	School_20	Yes	NA	Anemia	No	No	No	No	No	Yes	Yes	NA
IIIH4	20412	Baseline	Boy	Placebo	10.8	10-14_years	11.33	School_20	No	NA	No anemia	No	Yes	No	No	No	Yes	No	No
VIE8	20412	Endline	Boy	Placebo	11.3	10-14_years	11.86	School_20	No	NA	Anemia	Yes	No	No	No	No	Yes	No	NA
IG8	20414	Baseline	Boy	Placebo	11.3	10-14_years	11.82	School_20	Yes	NA	No anemia	Yes	Yes	No	No	No	Yes	Yes	No
VIB4	20414	Endline	Boy	Placebo	11.8	10-14_years	12.34	School_20	Yes	NA	No anemia	No	No	No	No	No	Yes	Yes	NA
IIH2	20422	Baseline	Boy	Placebo	10.3	10-14_years	10.81	School_20	Yes	NA	No anemia	Yes	Yes	No	No	No	NA	No	No
VIID2	20422	Endline	Boy	Placebo	10.8	10-14_years	11.34	School_20	Yes	NA	No anemia	No	Yes	No	No	No	Yes	No	NA
VIIIE2	20435	Endline	Girl	Placebo	11.1	10-14_years	11.67	School_20	No	NA	No anemia	No	No	No	Yes	Yes	Yes	No	NA
VIIIH10	20435	Baseline	Girl	Placebo	10.6	10-14_years	11.14	School_20	No	NA	No anemia	Yes	Yes	No	Yes	No	NA	No	NA
IXA2	20442	Baseline	Girl	Placebo	11.3	10-14_years	11.75	School_20	No	NA	No anemia	Yes	Yes	No	No	No	Yes	No	NA
VIIIC9	20442	Endline	Girl	Placebo	11.8	10-14_years	12.28	School_20	No	NA	No anemia	No	Yes	No	No	No	Yes	No	NA
IA12	20444	Baseline	Girl	Placebo	11.7	10-14_years	12.24	School_20	Yes	NA	No anemia	Yes	No	No	No	No	Yes	Yes	No
IVH11	20444	Endline	Girl	Placebo	12.2	10-14_years	12.76	School_20	Yes	NA	No anemia	No	No	No	No	No	Yes	Yes	NA
IIIG10	20451	Baseline	Girl	Placebo	7.8	6-9_years	8.271	School_20	No	No	No anemia	Yes	No	No	No	No	NA	No	No
VIIID6	20451	Endline	Girl	Placebo	8.3	6-9_years	8.797	School_20	No	No	No anemia	No	No	No	No	Yes	Yes	No	NA
IVC11	20455	Baseline	Girl	Placebo	10.4	10-14_years	10.91	School_20	Yes	NA	No anemia	No	Yes	No	No	No	Yes	No	No
VF8	20455	Endline	Girl	Placebo	10.9	10-14_years	11.43	School_20	Yes	NA	Anemia	No	No	No	No	No	Yes	No	NA
IIIF10	20464	Baseline	Girl	Placebo	11.7	10-14_years	12.21	School_20	No	NA	No anemia	Yes	Yes	No	Yes	No	Yes	Yes	Yes
VIID8	20464	Endline	Girl	Placebo	12.2	10-14_years	12.74	School_20	No	NA	Anemia	No	No	No	Yes	No	Yes	Yes	NA
IIA10	20472	Baseline	Boy	Placebo	10.1	10-14_years	10.56	School_20	No	NA	No anemia	Yes	Yes	No	Yes	No	Yes	No	Yes
VIIIH6	20472	Endline	Boy	Placebo	10.6	10-14_years	11.09	School_20	No	NA	No anemia	No	No	No	Yes	No	Yes	No	NA
IVF7	20486	Baseline	Boy	Placebo	13.2	10-14_years	13.65	School_20	No	NA	No anemia	No	No	No	No	No	Yes	No	No
VH4	20486	Endline	Boy	Placebo	13.7	10-14_years	14.18	School_20	Yes	NA	No anemia	No	No	No	No	No	NA	No	NA
IIIB2	20493	Baseline	Boy	Placebo	13.9	10-14_years	14.35	School_20	No	NA	No anemia	No	Yes	No	No	No	Yes	No	No
IVH7	20493	Endline	Boy	Placebo	14.4	10-14_years	14.88	School_20	No	NA	Anemia	No	No	No	No	No	Yes	No	NA
IVG10	20506	Baseline	Boy	Placebo	14	10-14_years	14.49	School_20	Yes	NA	No anemia	No	No	No	No	No	Yes	Yes	No
VIIF12	20506	Endline	Boy	Placebo	14.5	10-14_years	15.01	School_20	Yes	NA	No anemia	No	No	No	No	No	Yes	Yes	NA
IVF6	20508	Baseline	Boy	Placebo	13	10-14_years	13.49	School_20	Yes	NA	No anemia	Yes	Yes	No	Yes	No	NA	Yes	No
VH10	20508	Endline	Boy	Placebo	13.5	10-14_years	14.02	School_20	Yes	NA	No anemia	No	Yes	No	Yes	Yes	Yes	Yes	NA

## Sheet: Figure1A
Figure 1A	Phylum	Abundance
	Firmicutes	99.9139
	Firmicutes	99.8631
	Firmicutes	99.855
	Firmicutes	99.8355
	Firmicutes	99.5743
	Firmicutes	99.5455
	Firmicutes	99.3936
	Firmicutes	99.2652
	Firmicutes	99.2517
	Firmicutes	99.0261
	Firmicutes	98.7363
	Firmicutes	98.7272
	Firmicutes	98.4614
	Firmicutes	98.4319
	Firmicutes	98.1336
	Firmicutes	98.0704
	Firmicutes	98.0625
	Firmicutes	97.9454
	Firmicutes	97.6787
	Firmicutes	97.433
	Firmicutes	97.2047
	Firmicutes	96.9727
	Firmicutes	96.8676
	Firmicutes	96.8607
	Firmicutes	96.7332
	Firmicutes	96.6864
	Firmicutes	96.4176
	Firmicutes	96.3755
	Proteobacteria	96.325
	Firmicutes	96.2764
	Firmicutes	96.1842
	Firmicutes	96.1307
	Firmicutes	96.1199
	Firmicutes	96.0707
	Proteobacteria	96.0426
	Firmicutes	95.9397
	Firmicutes	95.7751
	Proteobacteria	95.7644
	Firmicutes	95.7537
	Firmicutes	95.6632
	Firmicutes	95.5819
	Firmicutes	95.5441
	Firmicutes	94.9122
	Firmicutes	94.865
	Firmicutes	94.864
	Firmicutes	94.755
	Firmicutes	94.7175
	Firmicutes	94.6752
	Firmicutes	94.6609
	Firmicutes	94.4426
	Firmicutes	94.2295
	Firmicutes	94.2218
	Firmicutes	94.1395
	Proteobacteria	93.8765
	Firmicutes	93.8269
	Firmicutes	93.715
	Firmicutes	93.6772
	Firmicutes	93.6075
	Firmicutes	93.5613
	Firmicutes	93.5102
	Firmicutes	93.3498
	Firmicutes	93.188
	Firmicutes	92.866
	Firmicutes	92.8073
	Firmicutes	92.7696
	Firmicutes	92.7419
	Firmicutes	92.7414
	Firmicutes	92.4618
	Firmicutes	92.4097
	Firmicutes	92.3776
	Firmicutes	92.2752
	Firmicutes	92.0923
	Firmicutes	91.946
	Firmicutes	91.936
	Firmicutes	91.8056
	Firmicutes	91.6421
	Firmicutes	91.6273
	Firmicutes	91.5489
	Firmicutes	91.486
	Firmicutes	91.4126
	Firmicutes	91.3995
	Firmicutes	91.1847
	Firmicutes	91.0801
	Firmicutes	91.0754
	Firmicutes	91.0432
	Firmicutes	91.0312
	Proteobacteria	90.9058
	Firmicutes	90.8395
	Firmicutes	90.8368
	Firmicutes	90.8199
	Firmicutes	90.6837
	Proteobacteria	90.6358
	Firmicutes	90.6316
	Firmicutes	90.124
	Firmicutes	89.9546
	Firmicutes	89.7772
	Firmicutes	89.7029
	Firmicutes	89.6054
	Firmicutes	89.4595
	Firmicutes	89.4564
	Firmicutes	89.1226
	Firmicutes	88.9697
	Firmicutes	88.9265
	Firmicutes	88.8502
	Firmicutes	88.7233
	Firmicutes	88.5157
	Firmicutes	88.5157
	Firmicutes	88.4929
	Firmicutes	88.4626
	Firmicutes	88.4454
	Firmicutes	88.4396
	Firmicutes	88.2065
	Firmicutes	88.0456
	Firmicutes	87.9549
	Firmicutes	87.8662
	Proteobacteria	87.8548
	Firmicutes	87.634
	Firmicutes	87.3796
	Firmicutes	87.3234
	Firmicutes	87.0953
	Firmicutes	87.0154
	Firmicutes	86.9611
	Firmicutes	86.875
	Proteobacteria	86.7231
	Firmicutes	86.7221
	Firmicutes	86.5546
	Firmicutes	86.5235
	Firmicutes	86.5049
	Firmicutes	86.4767
	Firmicutes	86.2407
	Firmicutes	86.1101
	Firmicutes	86.0535
	Firmicutes	85.8689
	Firmicutes	85.8175
	Firmicutes	85.5899
	Firmicutes	85.4811
	Firmicutes	85.2643
	Firmicutes	84.8897
	Firmicutes	84.8065
	Firmicutes	84.7092
	Firmicutes	84.7058
	Firmicutes	84.6473
	Firmicutes	84.5352
	Firmicutes	84.4122
	Firmicutes	84.0335
	Firmicutes	83.8502
	Proteobacteria	83.7815
	Firmicutes	83.6442
	Firmicutes	83.5432
	Firmicutes	83.4975
	Firmicutes	83.4599
	Firmicutes	83.3171
	Proteobacteria	83.2581
	Firmicutes	83.1555
	Firmicutes	83.0004
	Firmicutes	82.8702
	Firmicutes	82.7935
	Firmicutes	82.5023
	Firmicutes	82.3631
	Firmicutes	82.3329
	Firmicutes	82.1633
	Proteobacteria	82.0844
	Firmicutes	81.8553
	Firmicutes	81.8391
	Firmicutes	81.6712
	Firmicutes	81.6116
	Firmicutes	81.5536
	Firmicutes	81.5053
	Firmicutes	81.4472
	Firmicutes	81.3632
	Firmicutes	81.3166
	Firmicutes	81.2314
	Firmicutes	81.1177
	Firmicutes	81.0949
	Proteobacteria	81.0094
	Firmicutes	80.7936
	Firmicutes	80.6153
	Firmicutes	80.6151
	Firmicutes	80.5954
	Firmicutes	80.42
	Firmicutes	80.3395
	Firmicutes	80.0654
	Firmicutes	80.0357
	Firmicutes	79.9226
	Firmicutes	79.7796
	Firmicutes	79.7283
	Firmicutes	79.6298
	Firmicutes	79.5898
	Firmicutes	79.5498
	Firmicutes	79.4247
	Firmicutes	79.4228
	Firmicutes	79.3848
	Firmicutes	79.3658
	Firmicutes	79.0448
	Firmicutes	78.7185
	Firmicutes	78.7182
	Bacteroidota	78.7126
	Firmicutes	78.4398
	Firmicutes	78.4278
	Firmicutes	78.262
	Firmicutes	78.0504
	Firmicutes	77.961
	Firmicutes	77.869
	Bacteroidota	77.7689
	Firmicutes	77.6559
	Firmicutes	77.546
	Firmicutes	77.3171
	Firmicutes	76.7811
	Firmicutes	76.7268
	Firmicutes	76.5459
	Firmicutes	76.4472
	Firmicutes	76.3339
	Firmicutes	76.3274
	Firmicutes	76.1969
	Firmicutes	76.1856
	Proteobacteria	76.1647
	Firmicutes	76.0069
	Bacteroidota	75.5525
	Firmicutes	74.4811
	Firmicutes	74.1706
	Firmicutes	73.5766
	Firmicutes	73.4797
	Firmicutes	73.4371
	Firmicutes	73.3448
	Firmicutes	73.138
	Bacteroidota	73.0008
	Firmicutes	72.9782
	Firmicutes	72.7415
	Firmicutes	72.5657
	Firmicutes	72.1854
	Firmicutes	71.479
	Firmicutes	71.1708
	Firmicutes	70.928
	Firmicutes	70.8738
	Firmicutes	70.8378
	Firmicutes	70.6704
	Firmicutes	70.4033
	Firmicutes	70.3655
	Firmicutes	70.254
	Firmicutes	70.21
	Firmicutes	70.1535
	Firmicutes	70.0883
	Firmicutes	69.9938
	Firmicutes	69.2295
	Firmicutes	69.0793
	Firmicutes	69.0284
	Firmicutes	68.8008
	Firmicutes	68.6376
	Firmicutes	68.4592
	Firmicutes	68.2597
	Firmicutes	68.1646
	Firmicutes	68.0256
	Firmicutes	67.9409
	Firmicutes	67.7481
	Firmicutes	67.533
	Firmicutes	67.5146
	Firmicutes	67.3838
	Firmicutes	67.3666
	Firmicutes	67.2476
	Firmicutes	67.1481
	Firmicutes	67.042
	Firmicutes	67.0016
	Firmicutes	66.9459
	Firmicutes	66.8209
	Firmicutes	66.5576
	Firmicutes	66.513
	Verrucomicrobiota	66.241
	Firmicutes	65.8391
	Bacteroidota	65.4954
	Bacteroidota	65.3806
	Firmicutes	64.988
	Firmicutes	64.9139
	Firmicutes	64.8203
	Firmicutes	64.7168
	Firmicutes	64.7124
	Firmicutes	64.5203
	Firmicutes	64.4695
	Firmicutes	64.2416
	Firmicutes	64.0716
	Firmicutes	63.5024
	Firmicutes	63.4662
	Bacteroidota	63.2642
	Firmicutes	62.9307
	Firmicutes	62.7993
	Firmicutes	62.395
	Firmicutes	62.3934
	Firmicutes	62.3117
	Proteobacteria	62.2581
	Bacteroidota	61.9827
	Firmicutes	61.9747
	Proteobacteria	61.9531
	Firmicutes	61.6124
	Firmicutes	61.5447
	Firmicutes	61.4623
	Firmicutes	61.3581
	Bacteroidota	61.3485
	Proteobacteria	61.1996
	Firmicutes	61.1388
	Firmicutes	60.9731
	Firmicutes	60.7071
	Firmicutes	60.4967
	Firmicutes	60.3716
	Bacteroidota	60.0474
	Proteobacteria	59.7483
	Firmicutes	58.99
	Firmicutes	58.9609
	Firmicutes	58.8705
	Proteobacteria	58.6467
	Firmicutes	58.5148
	Proteobacteria	58.3823
	Proteobacteria	58.167
	Proteobacteria	58.166
	Firmicutes	58.161
	Firmicutes	58.042
	Bacteroidota	58.0378
	Firmicutes	57.9028
	Firmicutes	57.6914
	Firmicutes	57.5964
	Firmicutes	57.5197
	Firmicutes	57.3349
	Firmicutes	57.1511
	Bacteroidota	57.037
	Firmicutes	56.6966
	Firmicutes	56.5878
	Firmicutes	56.4938
	Firmicutes	56.4104
	Firmicutes	56.0683
	Bacteroidota	56.0209
	Firmicutes	54.7997
	Firmicutes	54.7414
	Firmicutes	54.6829
	Proteobacteria	54.3784
	Bacteroidota	54.1801
	Firmicutes	54.1153
	Firmicutes	53.9225
	Proteobacteria	53.8915
	Firmicutes	53.4417
	Bacteroidota	53.3886
	Firmicutes	53.2759
	Firmicutes	53.2282
	Firmicutes	53.0473
	Firmicutes	52.8721
	Bacteroidota	52.5778
	Bacteroidota	52.07
	Bacteroidota	51.9471
	Firmicutes	51.7929
	Firmicutes	51.7111
	Bacteroidota	51.4901
	Proteobacteria	51.4272
	Bacteroidota	51.4265
	Firmicutes	51.0642
	Firmicutes	50.9881
	Proteobacteria	50.9198
	Bacteroidota	50.8721
	Proteobacteria	50.4792
	Bacteroidota	50.2137
	Firmicutes	49.7297
	Actinobacteriota	49.6721
	Firmicutes	49.5309
	Firmicutes	49.4537
	Firmicutes	48.8554
	Firmicutes	48.601
	Firmicutes	48.2969
	Actinobacteriota	48.1982
	Firmicutes	48.0702
	Bacteroidota	47.7282
	Bacteroidota	47.4194
	Firmicutes	47.3796
	Bacteroidota	46.9527
	Proteobacteria	46.8722
	Bacteroidota	46.7342
	Proteobacteria	46.65
	Firmicutes	46.6335
	Firmicutes	46.0094
	Proteobacteria	45.9359
	Firmicutes	45.6558
	Firmicutes	45.5782
	Firmicutes	45.3654
	Proteobacteria	45.1639
	Firmicutes	45.1181
	Proteobacteria	44.9789
	Firmicutes	44.9637
	Firmicutes	44.8949
	Proteobacteria	44.8092
	Bacteroidota	44.5663
	Bacteroidota	44.2093
	Proteobacteria	44.0587
	Firmicutes	44.0478
	Firmicutes	43.9862
	Actinobacteriota	43.7395
	Proteobacteria	43.7331
	Firmicutes	43.6745
	Firmicutes	43.6049
	Firmicutes	43.0893
	Firmicutes	43.0315
	Firmicutes	42.3709
	Bacteroidota	41.3468
	Bacteroidota	41.2726
	Firmicutes	41.1644
	Firmicutes	40.9578
	Bacteroidota	40.9147
	Bacteroidota	40.8644
	Bacteroidota	40.7893
	Firmicutes	40.4431
	Firmicutes	40.3895
	Bacteroidota	40.3752
	Bacteroidota	40.1857
	Bacteroidota	40.1405
	Actinobacteriota	39.8083
	Proteobacteria	39.7467
	Bacteroidota	39.6819
	Bacteroidota	39.6183
	Firmicutes	39.2532
	Firmicutes	38.9055
	Firmicutes	38.7377
	Bacteroidota	38.4389
	Proteobacteria	38.378
	Bacteroidota	38.0566
	Proteobacteria	37.7098
	Actinobacteriota	37.3954
	Bacteroidota	37.2044
	Firmicutes	37.1368
	Proteobacteria	37.0066
	Proteobacteria	36.7049
	Firmicutes	36.5514
	Proteobacteria	36.345
	Firmicutes	36.2366
	Proteobacteria	36.0182
	Firmicutes	35.9963
	Proteobacteria	35.9298
	Proteobacteria	35.7365
	Bacteroidota	35.5404
	Proteobacteria	35.3704
	Proteobacteria	35.177
	Bacteroidota	34.8878
	Firmicutes	34.7443
	Proteobacteria	34.5992
	Firmicutes	34.4749
	Bacteroidota	34.4185
	Firmicutes	34.3882
	Firmicutes	34.167
	Firmicutes	34.1022
	Firmicutes	33.7395
	Firmicutes	33.52
	Bacteroidota	33.3536
	Firmicutes	33.301
	Bacteroidota	33.2873
	Bacteroidota	33.1884
	Firmicutes	33.1852
	Proteobacteria	33.1306
	Proteobacteria	32.9754
	Firmicutes	32.7383
	Bacteroidota	32.637
	Bacteroidota	32.4779
	Actinobacteriota	32.3951
	Proteobacteria	32.3563
	Bacteroidota	32.2924
	Bacteroidota	32.0094
	Proteobacteria	31.8261
	Firmicutes	31.6997
	Bacteroidota	31.5264
	Bacteroidota	31.2648
	Firmicutes	31.2033
	Bacteroidota	30.9647
	Proteobacteria	30.8948
	Firmicutes	30.7265
	Bacteroidota	30.6811
	Bacteroidota	30.5951
	Bacteroidota	29.783
	Bacteroidota	29.6893
	Bacteroidota	29.6364
	Bacteroidota	29.2898
	Bacteroidota	29.2818
	Bacteroidota	29.101
	Proteobacteria	28.7991
	Firmicutes	28.7986
	Bacteroidota	28.7389
	Bacteroidota	28.7239
	Actinobacteriota	28.4518
	Bacteroidota	28.4408
	Firmicutes	28.2684
	Actinobacteriota	28.239
	Bacteroidota	28.1453
	Proteobacteria	28.0696
	Bacteroidota	27.9223
	Bacteroidota	27.7866
	Proteobacteria	27.7865
	Cyanobacteria	27.4652
	Proteobacteria	27.3827
	Actinobacteriota	27.2531
	Bacteroidota	27.1251
	Actinobacteriota	27.1173
	Actinobacteriota	26.3287
	Firmicutes	26.3145
	Firmicutes	26.2168
	Bacteroidota	26.2078
	Proteobacteria	25.9691
	Proteobacteria	25.9684
	Proteobacteria	25.8703
	Firmicutes	25.6839
	Bacteroidota	25.6092
	Proteobacteria	25.1591
	Actinobacteriota	24.9452
	Proteobacteria	24.9022
	Proteobacteria	24.8656
	Firmicutes	24.8276
	Actinobacteriota	24.8127
	Proteobacteria	24.7146
	Bacteroidota	24.4871
	Bacteroidota	24.4559
	Cyanobacteria	24.2695
	Bacteroidota	24.1395
	Bacteroidota	23.736
	Proteobacteria	23.6645
	Bacteroidota	23.1812
	Firmicutes	23.0717
	Proteobacteria	23.0505
	Proteobacteria	23.0338
	Cyanobacteria	22.971
	Cyanobacteria	22.9584
	Bacteroidota	22.8906
	Bacteroidota	22.5408
	Bacteroidota	22.5397
	Proteobacteria	21.297
	Firmicutes	21.2335
	Bacteroidota	20.8533
	Bacteroidota	20.6619
	Proteobacteria	20.6487
	Bacteroidota	20.6449
	Firmicutes	20.5969
	Firmicutes	20.4153
	Proteobacteria	20.288
	Bacteroidota	20.2399
	Actinobacteriota	20.1754
	Actinobacteriota	19.9846
	Proteobacteria	19.6545
	Proteobacteria	19.652
	Bacteroidota	19.6028
	Bacteroidota	19.5681
	Proteobacteria	19.5209
	Bacteroidota	18.8649
	Proteobacteria	18.7547
	Proteobacteria	18.711
	Bacteroidota	18.7107
	Bacteroidota	18.3774
	Bacteroidota	18.3567
	Proteobacteria	18.228
	Proteobacteria	18.1338
	Bacteroidota	17.6449
	Firmicutes	17.6438
	Actinobacteriota	17.3909
	Actinobacteriota	17.0228
	Bacteroidota	16.9754
	Bacteroidota	16.8644
	Actinobacteriota	16.7483
	Cyanobacteria	16.6141
	Actinobacteriota	16.4263
	Bacteroidota	16.4247
	Bacteroidota	16.4045
	Bacteroidota	16.3997
	Actinobacteriota	16.289
	Bacteroidota	16.2571
	Actinobacteriota	16.1222
	Bacteroidota	16.0057
	Bacteroidota	15.9523
	Actinobacteriota	15.8547
	Actinobacteriota	15.7925
	Bacteroidota	15.7362
	Actinobacteriota	15.3585
	Proteobacteria	15.3254
	Bacteroidota	15.3029
	Bacteroidota	15.0017
	Proteobacteria	14.973
	Proteobacteria	14.8685
	Bacteroidota	14.8491
	Bacteroidota	14.8333
	Bacteroidota	14.8132
	Bacteroidota	14.804
	Actinobacteriota	14.7957
	Actinobacteriota	14.6655
	Bacteroidota	14.663
	Bacteroidota	14.6415
	Proteobacteria	14.5864
	Actinobacteriota	14.5564
	Actinobacteriota	14.5318
	Proteobacteria	14.5134
	Bacteroidota	14.4763
	Proteobacteria	14.4041
	Actinobacteriota	14.3776
	Bacteroidota	14.3353
	Bacteroidota	14.2218
	Firmicutes	14.2142
	Actinobacteriota	14.1941
	Bacteroidota	14.1814
	Proteobacteria	13.9579
	Proteobacteria	13.8769
	Proteobacteria	13.8481
	Bacteroidota	13.6699
	Bacteroidota	13.6345
	Actinobacteriota	13.5567
	Bacteroidota	13.538
	Bacteroidota	13.4915
	Actinobacteriota	13.4567
	Proteobacteria	13.4166
	Proteobacteria	13.4149
	Bacteroidota	13.3664
	Actinobacteriota	13.3148
	Actinobacteriota	13.3013
	Proteobacteria	13.27
	Cyanobacteria	13.253
	Actinobacteriota	13.1819
	Proteobacteria	13.1078
	Actinobacteriota	13.0256
	Cyanobacteria	12.9811
	Bacteroidota	12.95
	Proteobacteria	12.9144
	Bacteroidota	12.8918
	Firmicutes	12.7039
	Actinobacteriota	12.6923
	Actinobacteriota	12.4721
	Actinobacteriota	12.4035
	Actinobacteriota	12.3243
	Bacteroidota	12.3212
	Bacteroidota	12.2713
	Proteobacteria	12.1525
	Proteobacteria	12.1242
	Proteobacteria	11.943
	Cyanobacteria	11.9255
	Actinobacteriota	11.9212
	Bacteroidota	11.9028
	Proteobacteria	11.8918
	Bacteroidota	11.8884
	Proteobacteria	11.8336
	Bacteroidota	11.7731
	Bacteroidota	11.6749
	Firmicutes	11.4467
	Actinobacteriota	11.4224
	Proteobacteria	11.4132
	Bacteroidota	11.4018
	Actinobacteriota	11.3233
	Proteobacteria	11.2344
	Proteobacteria	11.1658
	Actinobacteriota	11.1559
	Cyanobacteria	11.1414
	Firmicutes	11.0546
	Bacteroidota	11.0499
	Proteobacteria	11.0464
	Bacteroidota	10.9821
	Bacteroidota	10.899
	Bacteroidota	10.8685
	Actinobacteriota	10.8404
	Firmicutes	10.8329
	Actinobacteriota	10.8053
	Bacteroidota	10.7722
	Firmicutes	10.7665
	Actinobacteriota	10.5399
	Actinobacteriota	10.5267
	Actinobacteriota	10.4857
	Bacteroidota	10.4766
	Proteobacteria	10.4676
	Proteobacteria	10.4632
	Actinobacteriota	10.4498
	Bacteroidota	10.4435
	Bacteroidota	10.3917
	Bacteroidota	10.3762
	Actinobacteriota	10.3002
	Proteobacteria	10.2907
	Actinobacteriota	10.2876
	Proteobacteria	10.2687
	Bacteroidota	10.2089
	Actinobacteriota	10.0723
	Actinobacteriota	10.0383
	Proteobacteria	10
	Fusobacteriota	9.98766
	Actinobacteriota	9.98381
	Cyanobacteria	9.94041
	Bacteroidota	9.88114
	Firmicutes	9.87365
	Cyanobacteria	9.84315
	Bacteroidota	9.74112
	Actinobacteriota	9.66486
	Proteobacteria	9.62996
	Bacteroidota	9.58511
	Actinobacteriota	9.5433
	Actinobacteriota	9.51773
	Bacteroidota	9.50381
	Actinobacteriota	9.45823
	Actinobacteriota	9.45629
	Actinobacteriota	9.43893
	Bacteroidota	9.36755
	Bacteroidota	9.33637
	Bacteroidota	9.32843
	Proteobacteria	9.25166
	Bacteroidota	9.23086
	Bacteroidota	9.2095
	Cyanobacteria	9.134
	Actinobacteriota	9.11026
	Actinobacteriota	9.08705
	Bacteroidota	9.06221
	Bacteroidota	9.01049
	Proteobacteria	8.95761
	Proteobacteria	8.84773
	Actinobacteriota	8.83254
	Bacteroidota	8.82103
	Actinobacteriota	8.78135
	Proteobacteria	8.77361
	Actinobacteriota	8.77348
	Bacteroidota	8.73016
	Proteobacteria	8.6312
	Actinobacteriota	8.61389
	Actinobacteriota	8.59697
	Actinobacteriota	8.57961
	Bacteroidota	8.54081
	Proteobacteria	8.5163
	Firmicutes	8.43787
	Actinobacteriota	8.42749
	Bacteroidota	8.41493
	Actinobacteriota	8.39725
	Proteobacteria	8.39212
	Proteobacteria	8.38115
	Actinobacteriota	8.32784
	Firmicutes	8.21656
	Actinobacteriota	8.19142
	Actinobacteriota	8.12971
	Actinobacteriota	8.06676
	Actinobacteriota	7.89207
	Bacteroidota	7.85646
	Actinobacteriota	7.79645
	Actinobacteriota	7.79028
	Cyanobacteria	7.6046
	Proteobacteria	7.58407
	Proteobacteria	7.56932
	Proteobacteria	7.56921
	Bacteroidota	7.54919
	Actinobacteriota	7.52973
	Actinobacteriota	7.46428
	Bacteroidota	7.39196
	Bacteroidota	7.35299
	Bacteroidota	7.34942
	Bacteroidota	7.33785
	Cyanobacteria	7.2127
	Bacteroidota	7.20263
	Actinobacteriota	7.11805
	Cyanobacteria	7.10852
	Proteobacteria	7.1082
	Proteobacteria	7.05379
	Actinobacteriota	7.00286
	Bacteroidota	6.93094
	Bacteroidota	6.91892
	Bacteroidota	6.89363
	Actinobacteriota	6.8609
	Bacteroidota	6.76925
	Bacteroidota	6.7663
	Bacteroidota	6.64473
	Bacteroidota	6.62141
	Proteobacteria	6.60137
	Actinobacteriota	6.59032
	Actinobacteriota	6.58613
	Actinobacteriota	6.55541
	Proteobacteria	6.54731
	Actinobacteriota	6.50588
	Proteobacteria	6.49296
	Cyanobacteria	6.47639
	Actinobacteriota	6.45045
	Cyanobacteria	6.41707
	Proteobacteria	6.35252
	Bacteroidota	6.34658
	Bacteroidota	6.31224
	Proteobacteria	6.26455
	Actinobacteriota	6.1964
	Proteobacteria	6.18736
	Proteobacteria	6.17575
	Bacteroidota	6.13955
	Proteobacteria	6.07963
	Bacteroidota	6.04922
	Proteobacteria	6.03493
	Proteobacteria	6.0088
	Bacteroidota	5.95724
	Actinobacteriota	5.94415
	Actinobacteriota	5.93962
	Firmicutes	5.90169
	Actinobacteriota	5.8168
	Bacteroidota	5.81334
	Actinobacteriota	5.71076
	Bacteroidota	5.68276
	Actinobacteriota	5.57511
	Actinobacteriota	5.55734
	Bacteroidota	5.54907
	Proteobacteria	5.54114
	Fusobacteriota	5.49817
	Firmicutes	5.40252
	Proteobacteria	5.33189
	Bacteroidota	5.32892
	Proteobacteria	5.26036
	Actinobacteriota	5.2418
	Bacteroidota	5.23459
	Bacteroidota	5.22813
	Bacteroidota	5.21152
	Actinobacteriota	5.20919
	Proteobacteria	5.16634
	Proteobacteria	5.15754
	Proteobacteria	5.12959
	Bacteroidota	5.10772
	Actinobacteriota	5.09447
	Proteobacteria	5.06719
	Proteobacteria	5.06137
	Proteobacteria	5.06123
	Proteobacteria	5.05355
	Bacteroidota	5.02412
	Bacteroidota	5.01714
	Actinobacteriota	4.99637
	Proteobacteria	4.98216
	Actinobacteriota	4.96583
	Actinobacteriota	4.95984
	Firmicutes	4.95089
	Actinobacteriota	4.93044
	Actinobacteriota	4.92592
	Proteobacteria	4.86095
	Actinobacteriota	4.8551
	Actinobacteriota	4.84957
	Actinobacteriota	4.83747
	Cyanobacteria	4.82989
	Actinobacteriota	4.79
	Actinobacteriota	4.77921
	Actinobacteriota	4.71644
	Proteobacteria	4.70826
	Actinobacteriota	4.70105
	Proteobacteria	4.69628
	Actinobacteriota	4.69507
	Bacteroidota	4.65328
	Bacteroidota	4.64927
	Actinobacteriota	4.64888
	Cyanobacteria	4.62069
	Proteobacteria	4.59392
	Cyanobacteria	4.5798
	Bacteroidota	4.57412
	Proteobacteria	4.52097
	Proteobacteria	4.51327
	Proteobacteria	4.49238
	Bacteroidota	4.45755
	Proteobacteria	4.41554
	Bacteroidota	4.40453
	Actinobacteriota	4.39812
	Actinobacteriota	4.39564
	Proteobacteria	4.33805
	Bacteroidota	4.30778
	Proteobacteria	4.29772
	Proteobacteria	4.29332
	Verrucomicrobiota	4.27694
	Cyanobacteria	4.25865
	Actinobacteriota	4.24978
	Proteobacteria	4.22291
	Proteobacteria	4.19329
	Verrucomicrobiota	4.19137
	Actinobacteriota	4.1902
	Actinobacteriota	4.15339
	Bacteroidota	4.15298
	Bacteroidota	4.13894
	Actinobacteriota	4.12874
	Bacteroidota	4.10701
	Proteobacteria	4.08658
	Bacteroidota	4.07894
	Bacteroidota	4.06637
	Actinobacteriota	4.06404
	Firmicutes	4.06268
	Actinobacteriota	4.06087
	Proteobacteria	4.04924
	Actinobacteriota	4.03476
	Actinobacteriota	4.03195
	Actinobacteriota	4.00045
	Proteobacteria	3.97635
	Bacteroidota	3.9763
	Actinobacteriota	3.91661
	Proteobacteria	3.90987
	Proteobacteria	3.90787
	Actinobacteriota	3.90238
	Proteobacteria	3.86861
	Actinobacteriota	3.86128
	Actinobacteriota	3.83467
	Bacteroidota	3.81097
	Bacteroidota	3.80288
	Proteobacteria	3.79061
	Actinobacteriota	3.761
	Bacteroidota	3.75804
	Proteobacteria	3.73904
	Bacteroidota	3.70681
	Actinobacteriota	3.6934
	Actinobacteriota	3.66667
	Proteobacteria	3.65976
	Actinobacteriota	3.65864
	Proteobacteria	3.65743
	Bacteroidota	3.65693
	Proteobacteria	3.65298
	Actinobacteriota	3.64429
	Proteobacteria	3.63779
	Bacteroidota	3.58633
	Actinobacteriota	3.58102
	Cyanobacteria	3.57483
	Proteobacteria	3.56694
	Cyanobacteria	3.5593
	Actinobacteriota	3.55884
	Proteobacteria	3.54121
	Actinobacteriota	3.49776
	Bacteroidota	3.4955
	Proteobacteria	3.4899
	Actinobacteriota	3.48988
	Actinobacteriota	3.48632
	Bacteroidota	3.47003
	Bacteroidota	3.46422
	Actinobacteriota	3.4587
	Actinobacteriota	3.45067
	Actinobacteriota	3.42881
	Actinobacteriota	3.41647
	Bacteroidota	3.40458
	Actinobacteriota	3.39992
	Proteobacteria	3.38801
	Firmicutes	3.38738
	Actinobacteriota	3.37433
	Proteobacteria	3.37147
	Actinobacteriota	3.36202
	Cyanobacteria	3.34941
	Bacteroidota	3.346
	Actinobacteriota	3.3427
	Bacteroidota	3.33117
	Proteobacteria	3.32862
	Bacteroidota	3.31412
	Actinobacteriota	3.30555
	Cyanobacteria	3.29712
	Cyanobacteria	3.28665
	Proteobacteria	3.26071
	Bacteroidota	3.19736
	Bacteroidota	3.17476
	Proteobacteria	3.169
	Actinobacteriota	3.16235
	Proteobacteria	3.15204
	Proteobacteria	3.13975
	Bacteroidota	3.12738
	Bacteroidota	3.11495
	Actinobacteriota	3.09356
	Actinobacteriota	3.05504
	Actinobacteriota	3.0475
	Actinobacteriota	3.03942
	Actinobacteriota	3.03707
	Verrucomicrobiota	3.0227
	Actinobacteriota	3.01044
	Actinobacteriota	2.98116
	Actinobacteriota	2.95854
	Actinobacteriota	2.95507
	Bacteroidota	2.94934
	Proteobacteria	2.94551
	Proteobacteria	2.92452
	Proteobacteria	2.89931
	Bacteroidota	2.89145
	Cyanobacteria	2.89104
	Bacteroidota	2.87904
	Actinobacteriota	2.86382
	Proteobacteria	2.8527
	Bacteroidota	2.8366
	Proteobacteria	2.83358
	Actinobacteriota	2.83273
	Proteobacteria	2.8208
	Actinobacteriota	2.81943
	Bacteroidota	2.81546
	Bacteroidota	2.79824
	Cyanobacteria	2.78451
	Actinobacteriota	2.75638
	Fusobacteriota	2.74522
	Proteobacteria	2.74231
	Bacteroidota	2.74054
	Bacteroidota	2.73735
	Proteobacteria	2.72656
	Proteobacteria	2.72279
	Proteobacteria	2.70771
	Actinobacteriota	2.70672
	Actinobacteriota	2.69385
	Actinobacteriota	2.68151
	Actinobacteriota	2.67348
	Bacteroidota	2.66505
	Bacteroidota	2.66089
	Actinobacteriota	2.64632
	Actinobacteriota	2.64557
	Bacteroidota	2.64343
	Actinobacteriota	2.63848
	Bacteroidota	2.63604
	Proteobacteria	2.61986
	Actinobacteriota	2.6065
	Actinobacteriota	2.60186
	Actinobacteriota	2.56245
	Bacteroidota	2.55301
	Actinobacteriota	2.54921
	Actinobacteriota	2.54386
	Proteobacteria	2.53798
	Actinobacteriota	2.53087
	Actinobacteriota	2.50038
	Actinobacteriota	2.49689
	Bacteroidota	2.49395
	Actinobacteriota	2.47993
	Actinobacteriota	2.47863
	Proteobacteria	2.45587
	Proteobacteria	2.4487
	Actinobacteriota	2.44318
	Cyanobacteria	2.42401
	Bacteroidota	2.41282
	Proteobacteria	2.37858
	Proteobacteria	2.37607
	Actinobacteriota	2.3625
	Proteobacteria	2.34094
	Actinobacteriota	2.32646
	Actinobacteriota	2.32079
	Proteobacteria	2.30466
	Bacteroidota	2.29789
	Bacteroidota	2.2946
	Bacteroidota	2.28234
	Actinobacteriota	2.27683
	Cyanobacteria	2.2558
	Bacteroidota	2.24453
	Actinobacteriota	2.24134
	Bacteroidota	2.22879
	Proteobacteria	2.22721
	Bacteroidota	2.2249
	Actinobacteriota	2.22333
	Verrucomicrobiota	2.20202
	Bacteroidota	2.1978
	Actinobacteriota	2.18153
	Proteobacteria	2.17011
	Bacteroidota	2.16456
	Actinobacteriota	2.15473
	Actinobacteriota	2.14819
	Proteobacteria	2.14356
	Proteobacteria	2.14171
	Actinobacteriota	2.1401
	Bacteroidota	2.13238
	Bacteroidota	2.11934
	Proteobacteria	2.11028
	Proteobacteria	2.10982
	Proteobacteria	2.10676
	Actinobacteriota	2.10456
	Actinobacteriota	2.09236
	Bacteroidota	2.09155
	Actinobacteriota	2.09148
	Proteobacteria	2.08848
	Proteobacteria	2.08258
	Bacteroidota	2.07905
	Proteobacteria	2.06186
	Proteobacteria	2.04477
	Proteobacteria	2.03054
	Proteobacteria	2.02866
	Proteobacteria	2.01423
	Bacteroidota	2.00618
	Actinobacteriota	1.99458
	Actinobacteriota	1.97868
	Cyanobacteria	1.9533
	Cyanobacteria	1.93992
	Actinobacteriota	1.92958
	Actinobacteriota	1.92529
	Bacteroidota	1.92394
	Actinobacteriota	1.92334
	Bacteroidota	1.91466
	Cyanobacteria	1.89737
	Actinobacteriota	1.89109
	Bacteroidota	1.88211
	Verrucomicrobiota	1.875
	Proteobacteria	1.86753
	Actinobacteriota	1.85392
	Bacteroidota	1.85059
	Proteobacteria	1.83629
	Actinobacteriota	1.81387
	Bacteroidota	1.8097
	Actinobacteriota	1.80312
	Proteobacteria	1.77707
	Cyanobacteria	1.76787
	Actinobacteriota	1.75686
	Bacteroidota	1.74552
	Actinobacteriota	1.71458
	Actinobacteriota	1.7136
	Cyanobacteria	1.71172
	Cyanobacteria	1.70981
	Actinobacteriota	1.70638
	Bacteroidota	1.70337
	Actinobacteriota	1.69756
	Proteobacteria	1.69046
	Bacteroidota	1.67559
	Proteobacteria	1.66639
	Bacteroidota	1.64929
	Bacteroidota	1.64037
	Proteobacteria	1.63711
	Actinobacteriota	1.63662
	Actinobacteriota	1.63605
	Cyanobacteria	1.63248
	Cyanobacteria	1.62102
	Bacteroidota	1.61483
	Actinobacteriota	1.61442
	Cyanobacteria	1.61277
	Bacteroidota	1.60934
	Bacteroidota	1.59435
	Fusobacteriota	1.59345
	Actinobacteriota	1.59152
	Proteobacteria	1.5906
	Actinobacteriota	1.56653
	Firmicutes	1.56435
	Actinobacteriota	1.54529
	Bacteroidota	1.52296
	Actinobacteriota	1.52123
	Actinobacteriota	1.51764
	Proteobacteria	1.51186
	Bacteroidota	1.51123
	Proteobacteria	1.51121
	Proteobacteria	1.50768
	Actinobacteriota	1.50732
	Proteobacteria	1.50372
	Cyanobacteria	1.5034
	Proteobacteria	1.49991
	Actinobacteriota	1.49235
	Actinobacteriota	1.4896
	Bacteroidota	1.48859
	Verrucomicrobiota	1.47702
	Proteobacteria	1.47482
	Proteobacteria	1.47335
	Actinobacteriota	1.46991
	Proteobacteria	1.45684
	Bacteroidota	1.45669
	Actinobacteriota	1.44599
	Bacteroidota	1.43847
	Actinobacteriota	1.42595
	Cyanobacteria	1.42383
	Bacteroidota	1.42259
	Bacteroidota	1.41102
	Proteobacteria	1.41067
	Proteobacteria	1.40875
	Actinobacteriota	1.40462
	Cyanobacteria	1.37696
	Proteobacteria	1.36893
	Actinobacteriota	1.35529
	Cyanobacteria	1.3493
	Actinobacteriota	1.34528
	Proteobacteria	1.34372
	Actinobacteriota	1.34289
	Proteobacteria	1.33737
	Proteobacteria	1.33141
	Actinobacteriota	1.32893
	Actinobacteriota	1.32626
	Bacteroidota	1.32604
	Bacteroidota	1.32088
	Bacteroidota	1.29328
	Actinobacteriota	1.29307
	Actinobacteriota	1.29225
	Actinobacteriota	1.28976
	Bacteroidota	1.28962
	Proteobacteria	1.2876
	Proteobacteria	1.28378
	Bacteroidota	1.28306
	Proteobacteria	1.27894
	Cyanobacteria	1.27736
	Bacteroidota	1.27706
	Actinobacteriota	1.2628
	Proteobacteria	1.25861
	Actinobacteriota	1.25718
	Cyanobacteria	1.25
	Proteobacteria	1.24151
	Proteobacteria	1.23633
	Proteobacteria	1.23457
	Bacteroidota	1.22824
	Actinobacteriota	1.22354
	Actinobacteriota	1.21937
	Cyanobacteria	1.21533
	Bacteroidota	1.19078
	Fusobacteriota	1.19035
	Actinobacteriota	1.18065
	Bacteroidota	1.18051
	Actinobacteriota	1.17747
	Actinobacteriota	1.17575
	Bacteroidota	1.17168
	Actinobacteriota	1.1659
	Actinobacteriota	1.1605
	Cyanobacteria	1.15811
	Bacteroidota	1.15757
	Bacteroidota	1.14335
	Actinobacteriota	1.14189
	Actinobacteriota	1.13342
	Actinobacteriota	1.12585
	Bacteroidota	1.12452
	Bacteroidota	1.12031
	Actinobacteriota	1.11843
	Cyanobacteria	1.11479
	Actinobacteriota	1.10775
	Actinobacteriota	1.10773
	Proteobacteria	1.10509
	Cyanobacteria	1.09975
	Cyanobacteria	1.08294
	Proteobacteria	1.08171
	Bacteroidota	1.08137
	Proteobacteria	1.07833
	Bacteroidota	1.07098
	Cyanobacteria	1.06794
	Cyanobacteria	1.06465
	Actinobacteriota	1.0609
	Actinobacteriota	1.05673
	Actinobacteriota	1.05668
	Bacteroidota	1.05467
	Actinobacteriota	1.05236
	Bacteroidota	1.04751
	Actinobacteriota	1.042
	Bacteroidota	1.03898
	Bacteroidota	1.02559
	Actinobacteriota	1.02472
	Bacteroidota	1.02133
	Bacteroidota	1.00894
	Proteobacteria	1.00428
	Bacteroidota	1.00228
	Proteobacteria	1.00107
	Actinobacteriota	0.991853
	Actinobacteriota	0.986802
	Actinobacteriota	0.982673
	Cyanobacteria	0.97968
	Actinobacteriota	0.975393
	Proteobacteria	0.970933
	Bacteroidota	0.962041
	Proteobacteria	0.951025
	Actinobacteriota	0.947786
	Verrucomicrobiota	0.941611
	Verrucomicrobiota	0.936341
	Proteobacteria	0.93549
	Actinobacteriota	0.933241
	Bacteroidota	0.931522
	Proteobacteria	0.925764
	Bacteroidota	0.924109
	Actinobacteriota	0.92382
	Actinobacteriota	0.922966
	Cyanobacteria	0.919093
	Actinobacteriota	0.917725
	Actinobacteriota	0.914634
	Actinobacteriota	0.912453
	Bacteroidota	0.910435
	Proteobacteria	0.908555
	Proteobacteria	0.905633
	Bacteroidota	0.900492
	Verrucomicrobiota	0.899879
	Proteobacteria	0.890048
	Cyanobacteria	0.889605
	Bacteroidota	0.883451
	Proteobacteria	0.877992
	Bacteroidota	0.868699
	Actinobacteriota	0.868591
	Proteobacteria	0.868231
	Proteobacteria	0.866248
	Verrucomicrobiota	0.865299
	Cyanobacteria	0.85354
	Actinobacteriota	0.853044
	Bacteroidota	0.852773
	Actinobacteriota	0.852606
	Elusimicrobiota	0.850354
	Actinobacteriota	0.848007
	Bacteroidota	0.845729
	Proteobacteria	0.843314
	Proteobacteria	0.832787
	Bacteroidota	0.829454
	Actinobacteriota	0.825534
	Actinobacteriota	0.822033
	Actinobacteriota	0.818984
	Bacteroidota	0.815787
	Proteobacteria	0.8156
	Actinobacteriota	0.811095
	Bacteroidota	0.809266
	Proteobacteria	0.806988
	Proteobacteria	0.787654
	Bacteroidota	0.785143
	Actinobacteriota	0.782317
	Proteobacteria	0.778947
	Cyanobacteria	0.774961
	Bacteroidota	0.766602
	Bacteroidota	0.764247
	Cyanobacteria	0.756524
	Actinobacteriota	0.756266
	Proteobacteria	0.755361
	Cyanobacteria	0.754214
	Proteobacteria	0.751844
	Proteobacteria	0.744714
	Actinobacteriota	0.742438
	Proteobacteria	0.741591
	Cyanobacteria	0.729187
	Actinobacteriota	0.726832
	Actinobacteriota	0.726438
	Bacteroidota	0.724234
	Bacteroidota	0.721865
	Proteobacteria	0.715273
	Cyanobacteria	0.710146
	Proteobacteria	0.706745
	Proteobacteria	0.705736
	Actinobacteriota	0.703274
	Actinobacteriota	0.702789
	Proteobacteria	0.693082
	Proteobacteria	0.692809
	Elusimicrobiota	0.688377
	Actinobacteriota	0.680974
	Actinobacteriota	0.68058
	Actinobacteriota	0.675993
	Cyanobacteria	0.671406
	Actinobacteriota	0.666835
	Cyanobacteria	0.663904
	Proteobacteria	0.663875
	Proteobacteria	0.663096
	Proteobacteria	0.662032
	Actinobacteriota	0.64011
	Proteobacteria	0.637046
	Bacteroidota	0.636629
	Actinobacteriota	0.628295
	Proteobacteria	0.625149
	Actinobacteriota	0.620803
	Proteobacteria	0.619835
	Cyanobacteria	0.615709
	Actinobacteriota	0.614486
	Actinobacteriota	0.611288
	Proteobacteria	0.611122
	Proteobacteria	0.610353
	Bacteroidota	0.597399
	Actinobacteriota	0.596979
	Proteobacteria	0.595415
	Proteobacteria	0.592455
	Proteobacteria	0.592261
	Actinobacteriota	0.591979
	Bacteroidota	0.591844
	Actinobacteriota	0.590007
	Proteobacteria	0.589858
	Proteobacteria	0.585621
	Proteobacteria	0.583593
	Cyanobacteria	0.583297
	Bacteroidota	0.581202
	Actinobacteriota	0.579251
	Proteobacteria	0.578175
	Cyanobacteria	0.577905
	Actinobacteriota	0.577794
	Proteobacteria	0.574704
	Bacteroidota	0.571051
	Cyanobacteria	0.570257
	Elusimicrobiota	0.565338
	Bacteroidota	0.561293
	Proteobacteria	0.559061
	Bacteroidota	0.559041
	Cyanobacteria	0.556513
	Proteobacteria	0.551638
	Actinobacteriota	0.544185
	Cyanobacteria	0.542471
	Cyanobacteria	0.542084
	Bacteroidota	0.542005
	Actinobacteriota	0.541348
	Bacteroidota	0.541316
	Proteobacteria	0.540636
	Actinobacteriota	0.534893
	Desulfobacterota	0.533352
	Fusobacteriota	0.528541
	Cyanobacteria	0.524418
	Actinobacteriota	0.523276
	Proteobacteria	0.521228
	Cyanobacteria	0.520115
	Proteobacteria	0.508521
	Actinobacteriota	0.508289
	Proteobacteria	0.506484
	Actinobacteriota	0.506052
	Proteobacteria	0.504951
	Proteobacteria	0.497644
	Proteobacteria	0.496777
	Actinobacteriota	0.495648
	Actinobacteriota	0.494533
	Proteobacteria	0.486662
	Proteobacteria	0.486128
	Desulfobacterota	0.485165
	Bacteroidota	0.484624
	Proteobacteria	0.484555
	Cyanobacteria	0.483226
	Proteobacteria	0.482017
	Actinobacteriota	0.479866
	Actinobacteriota	0.477966
	Actinobacteriota	0.475767
	Proteobacteria	0.471673
	Bacteroidota	0.464315
	Cyanobacteria	0.462527
	Actinobacteriota	0.462495
	Proteobacteria	0.462008
	Proteobacteria	0.45863
	Proteobacteria	0.457676
	Proteobacteria	0.457187
	Actinobacteriota	0.457011
	Actinobacteriota	0.451771
	Actinobacteriota	0.448969
	Proteobacteria	0.448014
	Proteobacteria	0.447651
	Fusobacteriota	0.443877
	Bacteroidota	0.440126
	Fusobacteriota	0.437964
	Cyanobacteria	0.437847
	Proteobacteria	0.436769
	Actinobacteriota	0.433672
	Desulfobacterota	0.432432
	Cyanobacteria	0.426837
	Bacteroidota	0.423692
	Proteobacteria	0.422735
	Proteobacteria	0.421281
	Cyanobacteria	0.421193
	Cyanobacteria	0.417033
	Actinobacteriota	0.416854
	Actinobacteriota	0.416781
	Fusobacteriota	0.415765
	Actinobacteriota	0.413434
	Actinobacteriota	0.409814
	Proteobacteria	0.406433
	Cyanobacteria	0.405025
	Actinobacteriota	0.398985
	Actinobacteriota	0.394589
	Proteobacteria	0.392437
	Desulfobacterota	0.38867
	Proteobacteria	0.388276
	Cyanobacteria	0.387408
	Proteobacteria	0.386648
	Cyanobacteria	0.385732
	Bacteroidota	0.383984
	Cyanobacteria	0.375811
	Actinobacteriota	0.375522
	Proteobacteria	0.374581
	Actinobacteriota	0.373336
	Actinobacteriota	0.373244
	Bacteroidota	0.371041
	Actinobacteriota	0.37001
	Proteobacteria	0.36982
	Actinobacteriota	0.367843
	Actinobacteriota	0.367655
	Cyanobacteria	0.366435
	Verrucomicrobiota	0.364968
	Bacteroidota	0.363343
	Cyanobacteria	0.361228
	Proteobacteria	0.355329
	Proteobacteria	0.355191
	Fusobacteriota	0.354496
	Cyanobacteria	0.354372
	Actinobacteriota	0.352113
	Bacteroidota	0.350672
	Actinobacteriota	0.348055
	Proteobacteria	0.346683
	Bacteroidota	0.344649
	Proteobacteria	0.343874
	Cyanobacteria	0.343538
	Cyanobacteria	0.339138
	Cyanobacteria	0.33799
	Actinobacteriota	0.336927
	Proteobacteria	0.336118
	Proteobacteria	0.334412
	Actinobacteriota	0.333291
	Proteobacteria	0.325376
	Verrucomicrobiota	0.319309
	Cyanobacteria	0.318158
	Bacteroidota	0.318035
	Actinobacteriota	0.317013
	Bacteroidota	0.315199
	Proteobacteria	0.31462
	Cyanobacteria	0.312091
	Actinobacteriota	0.309935
	Actinobacteriota	0.309383
	Cyanobacteria	0.307692
	Actinobacteriota	0.302711
	Fusobacteriota	0.300972
	Proteobacteria	0.299887
	Actinobacteriota	0.298399
	Bacteroidota	0.297906
	Proteobacteria	0.292093
	Bacteroidota	0.291361
	Bacteroidota	0.289747
	Bacteroidota	0.289528
	Actinobacteriota	0.289119
	Proteobacteria	0.288836
	Bacteroidota	0.288133
	Verrucomicrobiota	0.287435
	Bacteroidota	0.287228
	Cyanobacteria	0.285501
	Proteobacteria	0.284702
	Proteobacteria	0.284691
	Proteobacteria	0.278331
	Cyanobacteria	0.277369
	Actinobacteriota	0.275986
	Cyanobacteria	0.271129
	Proteobacteria	0.269287
	Cyanobacteria	0.267314
	Proteobacteria	0.265865
	Cyanobacteria	0.262337
	Cyanobacteria	0.261156
	Cyanobacteria	0.258049
	Desulfobacterota	0.256662
	Fusobacteriota	0.254837
	Proteobacteria	0.249459
	Cyanobacteria	0.249309
	Actinobacteriota	0.24856
	Proteobacteria	0.247201
	Verrucomicrobiota	0.244109
	Proteobacteria	0.240898
	Cyanobacteria	0.237858
	Bacteroidota	0.23682
	Actinobacteriota	0.23545
	Fusobacteriota	0.234498
	Verrucomicrobiota	0.233762
	Bacteroidota	0.233133
	Proteobacteria	0.229885
	Bacteroidota	0.22925
	Cyanobacteria	0.225867
	Cyanobacteria	0.224044
	Bacteroidota	0.22071
	Cyanobacteria	0.220452
	Cyanobacteria	0.220063
	Fusobacteriota	0.219659
	Proteobacteria	0.218653
	Bacteroidota	0.217341
	Cyanobacteria	0.209509
	Cyanobacteria	0.208945
	Actinobacteriota	0.208051
	Bacteroidota	0.205912
	Actinobacteriota	0.205161
	Fusobacteriota	0.203798
	Proteobacteria	0.203556
	Bacteroidota	0.202117
	Bacteroidota	0.198881
	Proteobacteria	0.198138
	Actinobacteriota	0.197316
	Bacteroidota	0.196529
	Cyanobacteria	0.194238
	Bacteroidota	0.192737
	Bacteroidota	0.191939
	Actinobacteriota	0.189717
	Actinobacteriota	0.189367
	Cyanobacteria	0.186602
	Bacteroidota	0.184421
	Actinobacteriota	0.184305
	Elusimicrobiota	0.183106
	Bacteroidota	0.180583
	Bacteroidota	0.178802
	Fusobacteriota	0.174998
	Actinobacteriota	0.174656
	Bacteroidota	0.174588
	Cyanobacteria	0.174092
	Verrucomicrobiota	0.172628
	Fusobacteriota	0.170576
	Cyanobacteria	0.166898
	Elusimicrobiota	0.165531
	Bacteroidota	0.165499
	Bacteroidota	0.164905
	Cyanobacteria	0.163729
	Proteobacteria	0.163598
	Proteobacteria	0.162639
	Bacteroidota	0.161795
	Actinobacteriota	0.161777
	Bacteroidota	0.160054
	Cyanobacteria	0.159923
	Proteobacteria	0.15944
	Fusobacteriota	0.158112
	Cyanobacteria	0.157036
	Cyanobacteria	0.156694
	Proteobacteria	0.156257
	Cyanobacteria	0.155676
	Actinobacteriota	0.154227
	Proteobacteria	0.153437
	Bacteroidota	0.152891
	Desulfobacterota	0.151965
	Proteobacteria	0.151864
	Cyanobacteria	0.145773
	Cyanobacteria	0.145505
	Cyanobacteria	0.144564
	Fusobacteriota	0.142353
	Actinobacteriota	0.141169
	Elusimicrobiota	0.141079
	Cyanobacteria	0.139594
	Cyanobacteria	0.139584
	Desulfobacterota	0.139327
	Fusobacteriota	0.138997
	Fusobacteriota	0.138779
	Fusobacteriota	0.13869
	Verrucomicrobiota	0.138381
	Fusobacteriota	0.137739
	Cyanobacteria	0.137511
	Actinobacteriota	0.135637
	Cyanobacteria	0.134544
	Proteobacteria	0.132216
	Cyanobacteria	0.131604
	Bacteroidota	0.129926
	Desulfobacterota	0.129576
	Fusobacteriota	0.128888
	Cyanobacteria	0.128012
	Bacteroidota	0.127749
	Proteobacteria	0.127226
	Desulfobacterota	0.126349
	Cyanobacteria	0.125039
	Bacteroidota	0.124688
	Proteobacteria	0.123891
	Cyanobacteria	0.123317
	Actinobacteriota	0.122701
	Proteobacteria	0.122326
	Cyanobacteria	0.122067
	Proteobacteria	0.121798
	Fusobacteriota	0.120773
	Cyanobacteria	0.12012
	Fusobacteriota	0.117744
	Actinobacteriota	0.117697
	Bacteroidota	0.116903
	Cyanobacteria	0.116705
	Cyanobacteria	0.113404
	Bacteroidota	0.112793
	Actinobacteriota	0.112745
	Elusimicrobiota	0.111718
	Verrucomicrobiota	0.111138
	Cyanobacteria	0.110997
	Bacteroidota	0.109557
	Verrucomicrobiota	0.10874
	Bacteroidota	0.108427
	Cyanobacteria	0.108288
	Fusobacteriota	0.108234
	Cyanobacteria	0.107006
	Actinobacteriota	0.106994
	Cyanobacteria	0.106716
	Proteobacteria	0.105725
	Cyanobacteria	0.105671
	Cyanobacteria	0.105217
	Verrucomicrobiota	0.104508
	Cyanobacteria	0.104246
	Proteobacteria	0.104219
	Proteobacteria	0.104117
	Cyanobacteria	0.103902
	Actinobacteriota	0.103561
	Bacteroidota	0.10305
	Actinobacteriota	0.102813
	Cyanobacteria	0.102719
	Elusimicrobiota	0.10206
	Verrucomicrobiota	0.101557
	Verrucomicrobiota	0.101217
	Cyanobacteria	0.101027
	Cyanobacteria	0.100396
	Elusimicrobiota	0.100179
	Fusobacteriota	0.0992367
	Actinobacteriota	0.0990313
	Bacteroidota	0.0983074
	Cyanobacteria	0.0959366
	Actinobacteriota	0.094697
	Proteobacteria	0.0943127
	Proteobacteria	0.0940332
	Actinobacteriota	0.0929515
	Fusobacteriota	0.0915815
	Fusobacteriota	0.0913063
	Fusobacteriota	0.09093
	Proteobacteria	0.0902731
	Fusobacteriota	0.0896511
	Actinobacteriota	0.0896507
	Bacteroidota	0.0886194
	Cyanobacteria	0.0884298
	Bacteroidota	0.0879229
	Cyanobacteria	0.0860317
	Desulfobacterota	0.0860235
	Cyanobacteria	0.0859543
	Cyanobacteria	0.0858175
	Proteobacteria	0.0854818
	Cyanobacteria	0.0847757
	Cyanobacteria	0.0839996
	Cyanobacteria	0.0838653
	Cyanobacteria	0.0833715
	Actinobacteriota	0.0822484
	Actinobacteriota	0.0821884
	Actinobacteriota	0.0821693
	Cyanobacteria	0.0819131
	Bacteroidota	0.08166
	Desulfobacterota	0.0812489
	Bacteroidota	0.0806421
	Cyanobacteria	0.0798698
	Proteobacteria	0.0796373
	Fusobacteriota	0.079598
	Elusimicrobiota	0.0795341
	Proteobacteria	0.0794046
	Fusobacteriota	0.078961
	Cyanobacteria	0.077815
	Proteobacteria	0.0764157
	Cyanobacteria	0.0763541
	Fusobacteriota	0.0757691
	Bacteroidota	0.0754805
	Fusobacteriota	0.0753985
	Fusobacteriota	0.0751686
	Actinobacteriota	0.0746171
	Bacteroidota	0.0732047
	Cyanobacteria	0.0729491
	Cyanobacteria	0.0722416
	Bacteroidota	0.0715789
	Proteobacteria	0.0712758
	Actinobacteriota	0.0711462
	Bacteroidota	0.0701
	Cyanobacteria	0.0693207
	Cyanobacteria	0.0692174
	Verrucomicrobiota	0.0690555
	Cyanobacteria	0.0690449
	Cyanobacteria	0.0683654
	Bacteroidota	0.0676285
	Cyanobacteria	0.067383
	Actinobacteriota	0.0669444
	Fusobacteriota	0.0669045
	Cyanobacteria	0.0662573
	Elusimicrobiota	0.0658068
	Desulfobacterota	0.0655476
	Bacteroidota	0.0651384
	Proteobacteria	0.0650147
	Bacteroidota	0.0641381
	Verrucomicrobiota	0.0639868
	Bacteroidota	0.0638485
	Verrucomicrobiota	0.0625966
	Proteobacteria	0.0625772
	Fusobacteriota	0.0623154
	Cyanobacteria	0.0620636
	Desulfobacterota	0.0620627
	Fusobacteriota	0.0620627
	Cyanobacteria	0.0613084
	Proteobacteria	0.0605094
	Fusobacteriota	0.0597729
	Proteobacteria	0.0597509
	Bacteroidota	0.0594015
	Elusimicrobiota	0.0592686
	Desulfobacterota	0.0584145
	Fusobacteriota	0.0578086
	Actinobacteriota	0.057641
	Actinobacteriota	0.0569382
	Desulfobacterota	0.0569299
	Proteobacteria	0.056835
	Cyanobacteria	0.0565992
	Desulfobacterota	0.0561906
	Fusobacteriota	0.0543457
	Cyanobacteria	0.0528422
	Actinobacteriota	0.0528083
	Actinobacteriota	0.0526917
	Verrucomicrobiota	0.0524083
	Cyanobacteria	0.0519118
	Cyanobacteria	0.051306
	Verrucomicrobiota	0.0511432
	Proteobacteria	0.0510949
	Desulfobacterota	0.0507929
	Proteobacteria	0.0507912
	Cyanobacteria	0.050655
	Actinobacteriota	0.0506015
	Cyanobacteria	0.0505883
	Proteobacteria	0.0497719
	Elusimicrobiota	0.0487053
	Cyanobacteria	0.048465
	Cyanobacteria	0.0484594
	Verrucomicrobiota	0.0477361
	Cyanobacteria	0.0477203
	Cyanobacteria	0.0475487
	Cyanobacteria	0.047356
	Cyanobacteria	0.0472052
	Proteobacteria	0.0470262
	Bacteroidota	0.0469329
	Proteobacteria	0.0466665
	Desulfobacterota	0.046581
	Proteobacteria	0.04654
	Verrucomicrobiota	0.0464576
	Cyanobacteria	0.0456329
	Fusobacteriota	0.0449811
	Cyanobacteria	0.0447027
	Verrucomicrobiota	0.0444421
	Verrucomicrobiota	0.0432308
	Elusimicrobiota	0.0417275
	Elusimicrobiota	0.04095
	Proteobacteria	0.0408632
	Actinobacteriota	0.0407812
	Cyanobacteria	0.0404167
	Verrucomicrobiota	0.039958
	Actinobacteriota	0.0396668
	Bacteroidota	0.0395257
	Actinobacteriota	0.0393116
	Actinobacteriota	0.0392439
	Fusobacteriota	0.0392311
	Proteobacteria	0.0384637
	Actinobacteriota	0.037266
	Bacteroidota	0.037237
	Elusimicrobiota	0.0371879
	Verrucomicrobiota	0.0368482
	Cyanobacteria	0.0364637
	Cyanobacteria	0.0364339
	Proteobacteria	0.0360257
	Proteobacteria	0.0359557
	Elusimicrobiota	0.0352435
	Verrucomicrobiota	0.0350549
	Cyanobacteria	0.0350549
	Desulfobacterota	0.034367
	Fusobacteriota	0.0343184
	Verrucomicrobiota	0.0341686
	Desulfobacterota	0.0338782
	Cyanobacteria	0.0336956
	Verrucomicrobiota	0.0334068
	Cyanobacteria	0.0329688
	Cyanobacteria	0.0329329
	Verrucomicrobiota	0.0323939
	Fusobacteriota	0.0322165
	Proteobacteria	0.0321893
	Fusobacteriota	0.0316441
	Fusobacteriota	0.0313888
	Actinobacteriota	0.0308756
	Desulfobacterota	0.0305765
	Cyanobacteria	0.0303833
	Cyanobacteria	0.030379
	Elusimicrobiota	0.0293815
	Cyanobacteria	0.0292423
	Bacteroidota	0.0291902
	Fusobacteriota	0.0282627
	Cyanobacteria	0.0280794
	Proteobacteria	0.0279076
	Elusimicrobiota	0.0278526
	Proteobacteria	0.0277742
	Cyanobacteria	0.0277742
	Bacteroidota	0.0277576
	Cyanobacteria	0.0275668
	Proteobacteria	0.0268787
	Elusimicrobiota	0.0266036
	Elusimicrobiota	0.0265281
	Cyanobacteria	0.0265178
	Fusobacteriota	0.0264908
	Elusimicrobiota	0.0264632
	Cyanobacteria	0.0264041
	Cyanobacteria	0.0263227
	Actinobacteriota	0.0261788
	Elusimicrobiota	0.0245797
	Desulfobacterota	0.0245202
	Actinobacteriota	0.0243526
	Proteobacteria	0.0240949
	Verrucomicrobiota	0.0240929
	Desulfobacterota	0.0238607
	Actinobacteriota	0.0237398
	Cyanobacteria	0.0235388
	Cyanobacteria	0.0233781
	Desulfobacterota	0.0231624
	Elusimicrobiota	0.023115
	Desulfobacterota	0.023015
	Proteobacteria	0.0229047
	Desulfobacterota	0.0228789
	Desulfobacterota	0.0227256
	Desulfobacterota	0.0226942
	Verrucomicrobiota	0.0226466
	Cyanobacteria	0.0221908
	Verrucomicrobiota	0.0218579
	Cyanobacteria	0.0210975
	Cyanobacteria	0.021059
	Verrucomicrobiota	0.0208165
	Verrucomicrobiota	0.0205179
	Cyanobacteria	0.0203339
	Proteobacteria	0.0202694
	Desulfobacterota	0.0202527
	Cyanobacteria	0.0198995
	Cyanobacteria	0.0194235
	Desulfobacterota	0.0193949
	Bacteroidota	0.0192623
	Verrucomicrobiota	0.0189529
	Cyanobacteria	0.0187104
	Elusimicrobiota	0.0179
	Cyanobacteria	0.017047
	Elusimicrobiota	0.0170206
	Cyanobacteria	0.016982
	Verrucomicrobiota	0.0168783
	Fusobacteriota	0.0168783
	Verrucomicrobiota	0.0166431
	Fusobacteriota	0.0164844
	Elusimicrobiota	0.016387
	Bacteroidota	0.0160633
	Verrucomicrobiota	0.016058
	Cyanobacteria	0.0156161
	Elusimicrobiota	0.015459
	Proteobacteria	0.0152891
	Fusobacteriota	0.0152698
	Desulfobacterota	0.0151782
	Fusobacteriota	0.0148769
	Bacteroidota	0.0148168
	Desulfobacterota	0.0146212
	Cyanobacteria	0.0142737
	Verrucomicrobiota	0.0140895
	Desulfobacterota	0.0139775
	Fusobacteriota	0.0139738
	Desulfobacterota	0.0138438
	Cyanobacteria	0.0130438
	Fusobacteriota	0.0130214
	Fusobacteriota	0.01288
	Desulfobacterota	0.0128598
	Fusobacteriota	0.0127992
	Fusobacteriota	0.0124177
	Desulfobacterota	0.0122808
	Cyanobacteria	0.0117564
	Cyanobacteria	0.0117498
	Fusobacteriota	0.0115274
	Elusimicrobiota	0.0112076
	Actinobacteriota	0.0111097
	Cyanobacteria	0.0110641
	Desulfobacterota	0.0108842
	Cyanobacteria	0.0108842
	Desulfobacterota	0.0107564
	Fusobacteriota	0.010749
	Desulfobacterota	0.0106544
	Cyanobacteria	0.0106199
	Verrucomicrobiota	0.0103367
	Elusimicrobiota	0.0102655
	Bacteroidota	0.010182
	Cyanobacteria	0.0101209
	Fusobacteriota	0.010022
	Desulfobacterota	0.00996943
	Cyanobacteria	0.00991596
	Verrucomicrobiota	0.00990025
	Desulfobacterota	0.0098781
	Fusobacteriota	0.00967867
	Verrucomicrobiota	0.00961138
	Cyanobacteria	0.00960338
	Desulfobacterota	0.00959877
	Verrucomicrobiota	0.00912659
	Desulfobacterota	0.00904609
	Verrucomicrobiota	0.00897102
	Actinobacteriota	0.00891027
	Elusimicrobiota	0.00864553
	Desulfobacterota	0.00856006
	Fusobacteriota	0.00852351
	Bacteroidota	0.00825941
	Fusobacteriota	0.00803907
	Desulfobacterota	0.00747538
	Desulfobacterota	0.00744463
	Elusimicrobiota	0.00743826
	Fusobacteriota	0.00736106
	Desulfobacterota	0.00713292
	Verrucomicrobiota	0.00708399
	Verrucomicrobiota	0.00703251
	Desulfobacterota	0.00694139
	Elusimicrobiota	0.00693325
	Cyanobacteria	0.00684369
	Verrucomicrobiota	0.00675836
	Cyanobacteria	0.00665921
	Desulfobacterota	0.00663174
	Cyanobacteria	0.00660753
	Fusobacteriota	0.00650731
	Elusimicrobiota	0.00643708
	Proteobacteria	0.00632351
	Elusimicrobiota	0.00593437
	Desulfobacterota	0.00580136
	Cyanobacteria	0.00568958
	Fusobacteriota	0.00553886
	Elusimicrobiota	0.00549481
	Elusimicrobiota	0.00548201
	Verrucomicrobiota	0.0054609
	Cyanobacteria	0.00544771
	Cyanobacteria	0.00525762
	Cyanobacteria	0.00522593
	Verrucomicrobiota	0.00495565
	Fusobacteriota	0.00480569
	Fusobacteriota	0.00467563
	Desulfobacterota	0.00453111
	Cyanobacteria	0.00445682
	Verrucomicrobiota	0.00435495
	Cyanobacteria	0.0041115
	Cyanobacteria	0.00395124
	Verrucomicrobiota	0.00385523
	Cyanobacteria	0.00385523
	Cyanobacteria	0.00368008
	Actinobacteriota	0.00346663
	Actinobacteriota	0.00202694
	Desulfobacterota	0
	Desulfobacterota	0
	Desulfobacterota	0
	Desulfobacterota	0
	Desulfobacterota	0
	Desulfobacterota	0
	Desulfobacterota	0
	Desulfobacterota	0
	Desulfobacterota	0
	Desulfobacterota	0
	Desulfobacterota	0
	Desulfobacterota	0
	Desulfobacterota	0
	Desulfobacterota	0
	Desulfobacterota	0
	Desulfobacterota	0
	Desulfobacterota	0
	Desulfobacterota	0
	Desulfobacterota	0
	Desulfobacterota	0
	Desulfobacterota	0
	Desulfobacterota	0
	Desulfobacterota	0
	Desulfobacterota	0
	Desulfobacterota	0
	Desulfobacterota	0
	Desulfobacterota	0
	Desulfobacterota	0
	Desulfobacterota	0
	Desulfobacterota	0
	Desulfobacterota	0
	Desulfobacterota	0
	Desulfobacterota	0
	Desulfobacterota	0
	Desulfobacterota	0
	Desulfobacterota	0
	Desulfobacterota	0
	Desulfobacterota	0
	Desulfobacterota	0
	Desulfobacterota	0
	Desulfobacterota	0
	Desulfobacterota	0
	Desulfobacterota	0
	Desulfobacterota	0
	Desulfobacterota	0
	Desulfobacterota	0
[truncated: 1,421 more rows]

## Sheet: Figure1B
Figure 1B	Clostridium sensu stricto 1	Escherichia-Shigella	Faecalibacterium	Prevotella_9	Subdoligranulum
	0.697893	0.879109	0.461562	0.717575	0.247629
	0.491564	0.824114	0.438865	0.705562	0.166524
	0.433654	0.795226	0.437462	0.625646	0.162203
	0.400983	0.789317	0.405716	0.580711	0.157887
	0.365762	0.704414	0.362958	0.568549	0.150072
	0.325289	0.673884	0.34033	0.540895	0.141484
	0.253602	0.60857	0.295104	0.538974	0.136466
	0.226672	0.582077	0.291566	0.528589	0.119497
	0.221	0.579865	0.274939	0.494172	0.107902
	0.18835	0.552553	0.262833	0.474827	0.08392
	0.186526	0.531065	0.260393	0.472568	0.077243
	0.181127	0.516259	0.244905	0.469056	0.075048
	0.177332	0.496251	0.243457	0.459982	0.073374
	0.161424	0.470407	0.23187	0.429423	0.067906
	0.160448	0.46021	0.228911	0.417523	0.065729
	0.158322	0.433217	0.228453	0.409633	0.065144
	0.152588	0.432592	0.202685	0.407502	0.065041
	0.15088	0.420902	0.199811	0.40686	0.064929
	0.149297	0.419279	0.198928	0.401481	0.064237
	0.148019	0.416426	0.190061	0.397661	0.063952
	0.144768	0.411049	0.179131	0.387667	0.061567
	0.141966	0.382236	0.172704	0.367956	0.060943
	0.134903	0.355501	0.165147	0.364187	0.05926
	0.134657	0.350302	0.164383	0.352983	0.057734
	0.131598	0.345393	0.156482	0.345173	0.054412
	0.129594	0.341106	0.155373	0.336	0.051947
	0.129129	0.338398	0.153084	0.330547	0.051283
	0.127372	0.336654	0.152521	0.321858	0.049922
	0.12638	0.329414	0.152214	0.319958	0.048555
	0.125823	0.320886	0.149821	0.312019	0.048445
	0.119375	0.316684	0.148251	0.308995	0.045291
	0.115749	0.309931	0.138739	0.296953	0.043584
	0.114095	0.303093	0.132204	0.296449	0.042674
	0.113654	0.297985	0.131101	0.292801	0.042258
	0.112869	0.288251	0.124465	0.291796	0.041905
	0.106709	0.272047	0.122752	0.290778	0.041121
	0.105979	0.271229	0.121982	0.288149	0.040218
	0.105826	0.252522	0.121808	0.277913	0.0395
	0.096203	0.246435	0.121297	0.277446	0.039448
	0.091836	0.244181	0.117014	0.269259	0.038137
	0.090477	0.24167	0.116715	0.260249	0.03774
	0.08973	0.23497	0.115518	0.259562	0.037293
	0.088422	0.222817	0.113964	0.253065	0.037286
	0.087648	0.201422	0.113431	0.245878	0.036366
	0.085453	0.195839	0.11065	0.243111	0.035249
	0.083949	0.19259	0.105396	0.240587	0.034968
	0.083476	0.190361	0.101916	0.239046	0.033385
	0.082687	0.187489	0.101555	0.238232	0.033166
	0.080945	0.185236	0.101483	0.238107	0.032589
	0.077457	0.181764	0.100106	0.235304	0.032421
	0.076787	0.177701	0.099778	0.230393	0.032207
	0.072152	0.164121	0.0967658	0.212553	0.031619
	0.071981	0.159754	0.0932225	0.206868	0.031522
	0.071506	0.157165	0.0922872	0.204792	0.030898
	0.071127	0.156469	0.0919468	0.204153	0.030835
	0.070217	0.154445	0.0915183	0.198506	0.030289
	0.065337	0.153732	0.0912509	0.191839	0.029762
	0.064776	0.153322	0.090845	0.190279	0.029718
	0.063188	0.144272	0.0902364	0.186527	0.029392
	0.062281	0.144218	0.0899343	0.185668	0.029123
	0.062233	0.140899	0.0895746	0.18483	0.028794
	0.061159	0.131471	0.0885767	0.182895	0.028702
	0.06029	0.125466	0.088471	0.175406	0.028643
	0.057072	0.1236	0.0854882	0.165158	0.028398
	0.0552	0.116432	0.0838606	0.161624	0.027864
	0.054818	0.114563	0.0833913	0.158453	0.027851
	0.053788	0.114346	0.0820995	0.158399	0.02774
	0.04753	0.113817	0.0773774	0.157196	0.027511
	0.045723	0.102431	0.0735199	0.157017	0.027264
	0.045325	0.097235	0.0724003	0.154112	0.027228
	0.045147	0.096598	0.0722419	0.152099	0.027218
	0.045082	0.095207	0.071438	0.147973	0.026279
	0.043832	0.095164	0.0706536	0.142021	0.025925
	0.0427	0.09219	0.0703665	0.140881	0.025685
	0.041173	0.090907	0.0691731	0.137583	0.025254
	0.040653	0.090872	0.0691632	0.135399	0.025108
	0.040483	0.089808	0.0685784	0.130584	0.023737
	0.040308	0.078645	0.0685542	0.12734	0.023708
	0.039165	0.078503	0.0674918	0.124786	0.023423
	0.038575	0.0778	0.065879	0.122845	0.023133
	0.038176	0.074039	0.0646328	0.122523	0.02212
	0.037509	0.073101	0.0631934	0.121449	0.021861
	0.036297	0.072661	0.0600986	0.119398	0.021787
	0.03471	0.071296	0.0592851	0.118985	0.021402
	0.034554	0.070348	0.0588922	0.118422	0.021283
	0.033663	0.069246	0.0576753	0.116955	0.021157
	0.032825	0.068901	0.0576152	0.116192	0.021071
	0.032247	0.067136	0.0572127	0.111055	0.020883
	0.029915	0.066176	0.056255	0.109013	0.020641
	0.029891	0.065936	0.0562172	0.107236	0.020501
	0.028675	0.059658	0.0547871	0.106465	0.020293
	0.028606	0.059574	0.0529458	0.102252	0.020185
	0.028605	0.056725	0.052412	0.101956	0.020045
	0.028365	0.055374	0.0511269	0.100549	0.019822
	0.028281	0.054277	0.0505171	0.099619	0.019476
	0.027306	0.053566	0.0490832	0.094101	0.019345
	0.026639	0.051311	0.0483807	0.094028	0.019084
	0.026072	0.051148	0.0474905	0.089543	0.019007
	0.025888	0.050928	0.0465793	0.089367	0.018856
	0.025647	0.050821	0.046573	0.088506	0.018752
	0.025045	0.050801	0.0459956	0.088406	0.018745
	0.024873	0.049536	0.0456465	0.088026	0.018416
	0.024321	0.045989	0.0442415	0.08671	0.018359
	0.023964	0.045734	0.0433718	0.086707	0.018236
	0.02386	0.045677	0.04284	0.08517	0.018117
	0.02242	0.045437	0.0427977	0.081818	0.017926
	0.022183	0.044767	0.0416357	0.079188	0.01761
	0.022178	0.044228	0.0412771	0.07903	0.017439
	0.021796	0.044178	0.0407177	0.07839	0.01726
	0.021447	0.043163	0.0395971	0.07715	0.017199
	0.020964	0.041773	0.0392974	0.076015	0.01717
	0.020963	0.037507	0.0392282	0.074219	0.017131
	0.020272	0.036531	0.037911	0.073841	0.017115
	0.02021	0.036048	0.0377229	0.073787	0.016983
	0.020155	0.035438	0.0376714	0.072909	0.016979
	0.02013	0.033908	0.0365151	0.071254	0.016915
	0.020004	0.03302	0.0361142	0.070383	0.016406
	0.019776	0.032006	0.035862	0.069397	0.01624
	0.019691	0.031721	0.0350744	0.068208	0.016209
	0.019611	0.029398	0.0339227	0.067303	0.016054
	0.019594	0.028982	0.0335612	0.063476	0.01604
	0.019504	0.028038	0.0334889	0.062474	0.015943
	0.019482	0.027841	0.0331882	0.060861	0.015788
	0.019093	0.027342	0.0329786	0.060248	0.015447
	0.018839	0.027298	0.0321516	0.059526	0.015203
	0.018648	0.026087	0.0320586	0.056392	0.015127
	0.0185	0.025422	0.0310665	0.055155	0.014946
	0.018124	0.025359	0.0305556	0.054533	0.014808
	0.018025	0.024448	0.0299599	0.053827	0.014742
	0.017462	0.023852	0.0289929	0.049663	0.014722
	0.01737	0.02381	0.0285564	0.048913	0.01459
	0.017337	0.023699	0.0279759	0.048517	0.014558
	0.017263	0.023628	0.0266434	0.04845	0.014501
	0.016889	0.022889	0.0265132	0.046923	0.014315
	0.01686	0.022357	0.0261087	0.045857	0.014269
	0.016788	0.021491	0.0260368	0.044496	0.013651
	0.016775	0.020928	0.0250985	0.044335	0.013619
	0.016515	0.02009	0.0249979	0.041868	0.013112
	0.016351	0.01993	0.0249862	0.041297	0.01303
	0.016312	0.019753	0.0247787	0.0394	0.012904
	0.016306	0.019431	0.024421	0.038465	0.012813
	0.016299	0.01908	0.0242029	0.037943	0.012547
	0.016049	0.018466	0.024134	0.037358	0.012501
	0.015864	0.018146	0.0240437	0.036917	0.012405
	0.015031	0.018046	0.0238593	0.036102	0.01219
	0.014867	0.018024	0.0236069	0.036063	0.011899
	0.014736	0.017723	0.0235843	0.035252	0.011868
	0.014518	0.017522	0.0235288	0.034465	0.011856
	0.014483	0.016767	0.0231851	0.034266	0.011843
	0.01441	0.016393	0.0226705	0.033178	0.011813
	0.014331	0.016296	0.0224703	0.031839	0.01181
	0.014314	0.01624	0.0218974	0.031714	0.011704
	0.014296	0.016194	0.0218292	0.031172	0.011626
	0.014216	0.016118	0.0216748	0.030386	0.011533
	0.013931	0.015476	0.0212851	0.029168	0.011482
	0.013924	0.015134	0.0212049	0.0278	0.011377
	0.013794	0.015015	0.0210365	0.027717	0.011305
	0.013782	0.014917	0.0209878	0.027138	0.010922
	0.013773	0.014125	0.0209804	0.026905	0.010922
	0.013714	0.013863	0.0209521	0.02586	0.010906
	0.013646	0.013238	0.0207569	0.024688	0.010709
	0.013494	0.013078	0.0207257	0.024229	0.010695
	0.01347	0.012649	0.0199938	0.023545	0.010453
	0.013234	0.01262	0.0197912	0.023156	0.010372
	0.013115	0.012335	0.0195636	0.022955	0.010254
	0.01277	0.012119	0.0193775	0.022803	0.010253
	0.012685	0.012111	0.0187685	0.02229	0.010159
	0.012544	0.011967	0.0183722	0.021815	0.01008
	0.012543	0.011758	0.0182302	0.021782	0.009997
	0.012478	0.01106	0.0181255	0.021363	0.009964
	0.012433	0.010801	0.0181014	0.019866	0.009638
	0.01237	0.010739	0.0178702	0.01872	0.009447
	0.012205	0.010733	0.0176313	0.017779	0.009323
	0.012104	0.010607	0.0167522	0.017701	0.009174
	0.011927	0.010509	0.0167198	0.017497	0.008929
	0.011671	0.009986	0.0164763	0.017362	0.008919
	0.011655	0.009889	0.016322	0.017243	0.008844
	0.011565	0.009883	0.0162782	0.016548	0.008658
	0.011517	0.009818	0.0162628	0.016284	0.008635
	0.011513	0.009808	0.0157662	0.016252	0.008506
	0.011333	0.009723	0.0157497	0.016132	0.008394
	0.010731	0.009458	0.0154957	0.01605	0.008269
	0.010723	0.009176	0.0153378	0.013913	0.008189
	0.010553	0.00907	0.0150866	0.013632	0.008096
	0.010347	0.008945	0.0149655	0.01353	0.008091
	0.010328	0.008805	0.0144472	0.013501	0.008073
	0.010328	0.008481	0.014424	0.01323	0.008002
	0.010208	0.00845	0.0142917	0.013152	0.007892
	0.009848	0.008206	0.0142603	0.013143	0.007798
	0.009696	0.008013	0.0138977	0.012812	0.007687
	0.009526	0.007825	0.013467	0.012714	0.007606
	0.00936	0.007801	0.0132579	0.012615	0.007603
	0.009322	0.007688	0.0130814	0.011731	0.007458
	0.009264	0.007462	0.0128595	0.011532	0.007167
	0.009244	0.00729	0.0127684	0.01101	0.007164
	0.009218	0.007145	0.012767	0.010802	0.007154
	0.009016	0.006806	0.0126064	0.010242	0.007142
	0.008794	0.006734	0.0123251	0.010071	0.007096
	0.008754	0.006688	0.012181	0.01002	0.007035
	0.008305	0.006147	0.0120873	0.009714	0.00671
	0.008271	0.006136	0.0119458	0.009699	0.006699
	0.008087	0.006094	0.011945	0.009612	0.006601
	0.008085	0.006064	0.0118825	0.009559	0.006439
	0.00796	0.005984	0.0118546	0.009471	0.006389
	0.007789	0.005815	0.0114731	0.009404	0.00635
	0.007458	0.005676	0.0114151	0.009071	0.006317
	0.007456	0.005591	0.011355	0.008906	0.006191
	0.007415	0.005569	0.0111963	0.00878	0.006162
	0.007376	0.005352	0.0111035	0.008683	0.006123
	0.007287	0.005246	0.0110696	0.008288	0.006117
	0.007188	0.005115	0.0109903	0.008184	0.006053
	0.006975	0.005084	0.0104712	0.007569	0.006035
	0.006937	0.005075	0.0104599	0.007246	0.006018
	0.006925	0.005033	0.0102722	0.007087	0.005992
	0.006893	0.004945	0.0102041	0.007038	0.005992
	0.006806	0.004658	0.0101714	0.006922	0.005932
	0.006748	0.004592	0.0101668	0.006773	0.00577
	0.00673	0.00449	0.0098906	0.006554	0.005745
	0.006724	0.004344	0.00965855	0.006398	0.005523
	0.006705	0.004184	0.00962243	0.006302	0.005421
	0.006684	0.00406	0.00946029	0.006195	0.005317
	0.006379	0.00403	0.00941699	0.00605	0.005245
	0.006298	0.0038	0.00941489	0.0059	0.005195
	0.006151	0.003663	0.009273	0.005849	0.005181
	0.006029	0.003574	0.00925635	0.005794	0.005123
	0.005975	0.003511	0.00920307	0.00511	0.005054
	0.00588	0.003507	0.00891315	0.005066	0.005024
	0.005868	0.003496	0.0086849	0.004892	0.004794
	0.005821	0.003482	0.00857527	0.004836	0.004601
	0.005676	0.003456	0.0085197	0.004772	0.004543
	0.005423	0.003389	0.00814451	0.004724	0.004537
	0.005415	0.003315	0.00791987	0.004393	0.004521
	0.005353	0.003261	0.00772257	0.004172	0.004468
	0.005302	0.003254	0.00768608	0.00412	0.004391
	0.005239	0.00321	0.00764912	0.00407	0.004306
	0.005041	0.002997	0.00753152	0.004045	0.004243
	0.00503	0.002983	0.00752478	0.004043	0.004241
	0.004955	0.002946	0.00728663	0.003887	0.004164
	0.004878	0.002943	0.00723542	0.003861	0.004161
	0.004746	0.002902	0.00717656	0.003781	0.004092
	0.004742	0.002894	0.00715834	0.00378	0.003941
	0.004714	0.002886	0.00714076	0.003774	0.003858
	0.004598	0.002886	0.00709142	0.003751	0.003847
	0.00458	0.002865	0.00690027	0.003742	0.003709
	0.004329	0.002802	0.00687914	0.003732	0.003647
	0.004263	0.002796	0.00674169	0.003644	0.003624
	0.00417	0.00276	0.00671183	0.003616	0.003622
	0.0041	0.002674	0.00659711	0.003591	0.003615
	0.004084	0.002672	0.00645498	0.00356	0.003588
	0.003945	0.002661	0.00635927	0.003485	0.00357
	0.00393	0.00262	0.00617161	0.003428	0.003566
	0.003796	0.002611	0.00608235	0.003322	0.003558
	0.003784	0.002572	0.00605078	0.003253	0.00344
	0.003757	0.002553	0.00603262	0.003171	0.003426
	0.003737	0.002544	0.00597024	0.002986	0.003424
	0.003674	0.002471	0.00593144	0.002943	0.0034
	0.00355	0.00246	0.0058896	0.0029	0.003295
	0.003434	0.002305	0.00587177	0.002802	0.003283
	0.003408	0.002193	0.00577456	0.002769	0.003135
	0.003355	0.002086	0.00562714	0.002677	0.003124
	0.003345	0.002011	0.00561954	0.002673	0.003105
	0.003316	0.002002	0.0055274	0.002663	0.002961
	0.003309	0.001993	0.00546662	0.002643	0.00292
	0.003265	0.001988	0.00498036	0.002623	0.002914
	0.003221	0.001922	0.00478839	0.00254	0.00284
	0.003198	0.001893	0.00466648	0.002448	0.002825
	0.003179	0.001877	0.00461081	0.002383	0.002819
	0.003102	0.001866	0.00459924	0.002366	0.002777
	0.003094	0.001808	0.00445738	0.002363	0.002758
	0.003007	0.001804	0.00441175	0.002254	0.002691
	0.002958	0.001782	0.00437671	0.002155	0.00269
	0.002892	0.001725	0.00422479	0.002097	0.002666
	0.002879	0.0017	0.00419357	0.002073	0.002634
	0.002849	0.001677	0.00413292	0.002073	0.002583
	0.002838	0.001617	0.00406147	0.001934	0.002574
	0.002723	0.00158	0.00394562	0.001924	0.002539
	0.002711	0.001556	0.00389905	0.001797	0.002407
	0.002697	0.001498	0.00380926	0.001775	0.002368
	0.002693	0.001428	0.00377425	0.001744	0.002349
	0.002547	0.001412	0.00374181	0.001718	0.002332
	0.002494	0.001389	0.00373377	0.001702	0.002331
	0.002491	0.001385	0.00359049	0.001666	0.002293
	0.002435	0.001378	0.00356561	0.001662	0.002241
	0.00242	0.001238	0.00340799	0.001655	0.002235
	0.002362	0.001194	0.00329257	0.001638	0.002209
	0.00235	0.001068	0.00326866	0.001577	0.002163
	0.002325	0.001044	0.00325817	0.001497	0.002136
	0.002272	0.001034	0.00312143	0.001483	0.002131
	0.002189	0.001034	0.0030767	0.001462	0.002118
	0.002186	0.001001	0.00304616	0.001357	0.002107
	0.002171	0.001001	0.0029397	0.001319	0.002104
	0.002149	0.00098	0.00283633	0.00123	0.002097
	0.002138	0.000974	0.00280071	0.001206	0.002026
	0.002112	0.000958	0.00271758	0.0012	0.001992
	0.002088	0.000826	0.00268717	0.001199	0.001902
	0.002021	0.000808	0.00253406	0.001182	0.001879
	0.001927	0.000784	0.00252461	0.001153	0.001871
	0.001923	0.000769	0.00249741	0.001009	0.001801
	0.001847	0.00075	0.00249408	0.001002	0.001789
	0.001748	0.000742	0.00243075	0.000955	0.001704
	0.001739	0.000696	0.0023804	0.000878	0.0017
	0.001665	0.000676	0.00237625	0.000874	0.001671
	0.001598	0.00067	0.0022503	0.000845	0.001649
	0.001581	0.000668	0.00224731	0.000825	0.001599
	0.001573	0.00065	0.00221473	0.000824	0.00156
	0.001545	0.000638	0.0021768	0.000821	0.001517
	0.001489	0.000616	0.00213513	0.000812	0.0015
	0.001446	0.000601	0.00212923	0.000762	0.001476
	0.001404	0.000591	0.00212818	0.000751	0.00147
	0.001391	0.000591	0.00212784	0.000748	0.001468
	0.001344	0.000574	0.0021263	0.000727	0.001467
	0.001296	0.000569	0.00209085	0.000702	0.00142
	0.001278	0.000563	0.00208858	0.000685	0.001352
	0.001253	0.000526	0.00207838	0.000673	0.001319
	0.001171	0.000507	0.00207143	0.000671	0.001252
	0.001163	0.000505	0.00206362	0.000645	0.001246
	0.001132	0.000463	0.00203408	0.000621	0.001231
	0.001119	0.000453	0.00200761	0.000616	0.001158
	0.000952	0.000453	0.00199273	0.000585	0.001157
	0.00088	0.000452	0.00198341	0.000568	0.00115
	0.000799	0.000451	0.0019832	0.000565	0.00107
	0.000782	0.000437	0.00196826	0.000552	0.001031
	0.000766	0.000434	0.00195466	0.000526	0.000994
	0.000733	0.000425	0.0019374	0.000522	0.000993
	0.000731	0.000416	0.00184972	0.000509	0.000961
	0.00071	0.000399	0.00175397	0.000507	0.000888
	0.000688	0.000391	0.00172396	0.000501	0.000868
	0.000683	0.000361	0.00164815	0.000494	0.000865
	0.000667	0.000348	0.00163793	0.000489	0.000837
	0.000664	0.000333	0.00152372	0.000471	0.000831
	0.000664	0.000317	0.0015034	0.000466	0.000827
	0.000633	0.000295	0.00149785	0.000448	0.0008
	0.000627	0.000293	0.00148623	0.000429	0.000789
	0.00062	0.000289	0.00145031	0.000385	0.00077
	0.000568	0.000282	0.00139243	0.000378	0.000743
	0.000566	0.000278	0.0013366	0.000351	0.00074
	0.000504	0.000276	0.00128308	0.00034	0.000727
	0.000503	0.00027	0.00127544	0.000335	0.000714
	0.000494	0.000253	0.00127235	0.000322	0.000709
	0.000472	0.000244	0.00124887	0.000321	0.000701
	0.000391	0.000241	0.00118784	0.00032	0.000697
	0.00039	0.000234	0.00111852	0.000312	0.000671
	0.00039	0.000231	0.00109075	0.000311	0.000623
	0.00037	0.00023	0.00108171	0.0003	0.000621
	0.000313	0.000227	0.00103425	0.000293	0.000589
	0.000279	0.000218	0.0010339	0.000293	0.000577
	0.000275	0.000207	0.000914658	0.000276	0.000565
	0.00026	0.000206	0.000896967	0.000271	0.000546
	0.000258	0.000203	0.000893204	0.000268	0.000545
	0.000247	0.00019	0.000883583	0.000254	0.000511
	0.000241	0.000188	0.000782609	0.000253	0.000499
	0.000237	0.00018	0.000773322	0.000223	0.000466
	0.000208	0.000178	0.000728937	0.000216	0.000429
	0.000176	0.000169	0.000649909	0.000201	0.00041
	0.000171	0.000167	0.000593552	0.000191	0.00038
	0.000156	0.000158	0.000555329	0.000189	0.000306
	0.00014	0.000143	0.000533789	0.000153	0.000248
	0.000128	0.000141	0.00050299	0.000144	0.000239
	0.000115	0.000114	0.000488585	0.000143	0.00021
	0.000113	0.000107	0.000487185	0.000109	0.000197
	0.000101	0.000106	0.000474055	9.34e-05	0.000178
	9.96e-05	3.04e-05	0.000450717	6.89e-05	0.000173
	0	0	0.00039968	0	0.00017
	0	0	0.000376373	0	0.000163
	0	0	0.000352989	0	0.000158
	0	0	0.000321259	0	0.000151
	0	0	0.000221641	0	0.000124
	0	0	0.000195183	0	0.000123
	0	0	0.000193	0	0
	0	0	0.000177494	0	0
	0	0	0.000171843	0	0
	0	0	9.33e-05	0	0
	0	0	6.9e-05	0	0
	0	0	0	0	0
	0	0	0	0	0
	0	0	0	0	0
	0	0	0	0	0
	0	0	0	0	0
	0	0	0	0	0
	0	0	0	0	0

## Sheet: Figure2A
Figure 2A	Anemia_class	No-anemia	No-anemia	No-anemia	No-anemia	No-anemia	No-anemia	No-anemia	No-anemia	Anemia	No-anemia	Anemia	No-anemia	No-anemia	No-anemia	No-anemia	Anemia	No-anemia	No-anemia	Anemia	No-anemia	No-anemia	No-anemia	No-anemia	No-anemia	No-anemia	Anemia	No-anemia	No-anemia	No-anemia	No-anemia	Anemia	No-anemia	Anemia	No-anemia	No-anemia	No-anemia	Anemia	No-anemia	No-anemia	No-anemia	Anemia	No-anemia	No-anemia	No-anemia	No-anemia	No-anemia	No-anemia	Anemia
	sample_id	IA1	IA10	IA11	IA12	IA2	IA3	IA4	IA5	IA6	IA7	IA8	IA9	IB1	IB10	IB11	IB12	IB2	IB3	IB4	IB5	IB6	IB8	IB9	IC1	IC10	IC11	IC12	IC2	IC3	IC4	IC5	IC6	IC7	IC8	IC9	ID1	ID10	ID11	ID12	ID2	ID3	ID4	ID5	ID6	ID7	ID8	ID9	IE1
	Firmicutes|Bacilli|Lactobacillales|Lactobacillaceae|Limosilactobacillus	0.00789	0.00079	0.00684	0.14536	0.94374	0.03741	0.22368	0.02501	0.00098	0.23533	0.00062	0	0.00028	0.10703	0	0.03749	0.00104	0.13711	0.00596	0	0.04083	0.23565	0.25657	0.31133	0.00373	0.00298	0.00032	0.00961	0.00061	0.15347	0.05034	0.00131	0.01773	0	0.00083	0.58529	0.04044	0.00111	0.23191	0.03902	0.02179	0.00038	0.01458	0.06768	0	0.00402	0.0189	0.08423
	Firmicutes|Clostridia|Clostridiales|Clostridiaceae|Unknown	0.00592	0.00143	0.00426	0.0014	0	0	0.00075	0	0	0	0	0.00069	0	0	0	0	0	0	0.00285	0.00167	0	0.00039	0	0.00074	0.00299	0	0.0043	0	0	0	0.00155	0	0.00366	0.00048	0	0	0	0	0	0	0.00102	0.00456	0	0	0	0	0	0
	Firmicutes|Clostridia|Peptostreptococcales-Tissierellales|Peptostreptococcaceae|Unknown	0	0.00153	0.0027	0	0	0	0	0.00066	0	0	0.00083	0.00214	0.00635	0	0.00111	0.00038	0	0	0	0.00109	0	0	0.00382	0	0.00059	0	0	0.00035	0	0.00035	0	0	0.00197	0	0.00013	0.00058	0	0.00012	0	0.00024	0	0.00135	0	0	0	0	0	0
	Firmicutes|Clostridia|Peptostreptococcales-Tissierellales|Family XI|Ezakiella	0	0	0	0	0	0	0	0	0	0	0	0	0	0	0	0	0	0	0	0	0	0	0	0	0.00218	0.00509	0	0	0	0	0	0	0	0	0	0	0.00023	0	0	0	0	0	0	0	0	0	0	0
	Firmicutes|Clostridia|Peptostreptococcales-Tissierellales|Family XI|Fenollaria	0	0	0	0	0	0	0	0	0	0	0	0	0	0.00132	0	0	0.01945	0	0.00017	0	0	0	0	0	0.22555	0.08812	0	0	0	0	0.00034	0	0	0.00343	0	0	0.0016	0	0	0.00012	0	0	0	0	0.0004	0	0.00012	0
	Firmicutes|Bacilli|Lactobacillales|Lactobacillaceae|Lactobacillus	0.02282	0.00079	0.0114	0.25819	0.00671	0.06381	0.00921	0.56784	0.00169	0.08939	0.00175	0.00207	0.00026	0.00176	0	0.26906	0	0.00059	0.34173	0.00036	0.00946	0.19391	0.00029	0.27092	0.01521	0.01296	0.00013	0.00328	0.0014	0.19867	0.0009	0.01591	0	0.00081	0	0.23143	0.21021	0.00192	0.52934	0.00898	0.00079	0.00142	0.00594	0.01945	0	0.04402	0.01519	0.79877
	Firmicutes|Clostridia|Unknown|Unknown|Unknown	0	0	0	0	0	0	0	0	0	0	0	0	0	0	0	0.00014	0	0.00189	0	0	0	0.00113	0	0	0	0	0	0	0	0	0	0	0	0	0	0	0	0	0	0	0	0	0	0	0	0	0	0
	Firmicutes|Clostridia|Oscillospirales|Ruminococcaceae|Subdoligranulum	0.00951	0.00927	0.01391	0.01068	0.00151	0.02203	0.00047	0.00318	0	0.02024	0.00802	0.02021	0.00696	0.05374	0.00081	0.00193	0.00566	0.04822	0.00465	0.01466	0.01805	0.00342	0.00094	0.00577	0.00048	0.00182	0.06295	0.02276	0.01607	0.008	0.00096	0.02022	0.00441	0.00104	0.15408	0.00846	0.00069	0.00731	0.0008	0.00928	0.04101	0.00762	0.01689	0.00088	0.02146	0.03542	0.03476	0.02107
	Firmicutes|Bacilli|Lactobacillales|Lactobacillaceae|Pediococcus	0.00379	0	0.00882	0.0415	0.001	0.16361	0.27193	0.00043	0	0	0	0	0	0	0	0	0	0	0.16448	0	0.0644	0.01025	0.00163	0.00056	0	0.00096	0.00087	0	0	0	0	0	0.03564	0.00122	0	0.00038	0.01714	0	0	0.02433	0	0.01113	0	0.00017	0	0.00033	0	0
	Firmicutes|Clostridia|Clostridiales|Clostridiaceae|Clostridium sensu stricto 1	0.06285	0.18937	0.12793	0.03919	0.00016	0.01549	0.01474	0.00714	0	0.00471	0.01814	0.047	0.0007	0.02118	0.08279	0.01008	0.00981	0.02113	0.06177	0.11921	0.04465	0.00548	0.00747	0.01766	0.03839	0.05222	0.18513	0.09576	0.00341	0.0081	0.00974	0.01571	0.25487	0.01455	0.04001	0.00122	0.00023	0.01693	0.00014	0.01353	0.14114	0.18887	0.01476	0.23916	0.02044	0.00383	0.00878	0
	Firmicutes|Bacilli|Lactobacillales|Streptococcaceae|Streptococcus	0.00023	0.00128	0.01002	0.02713	0	0.00991	0.0017	0.00084	0.0007	0.01226	0.02868	0.00268	0.0007	0.05726	0.01758	0.00161	0.01985	0.00933	0.0065	0.01864	0.01098	0.03501	0.11995	0.00123	0	0.05538	0.00254	0.02572	0.00251	0.00984	0	0.0885	0.0007	0.0002	0.00019	0.01376	0.01337	0.00821	0	0.08956	0.04757	0.06005	0.04248	0.05981	0.0083	0.00038	0.00174	0.00088
	Firmicutes|Clostridia|Peptostreptococcales-Tissierellales|Family XI|Anaerococcus	0	0	0	0	0	0	0	0	0	0	0	0	0	0.00429	0	0	0.04305	0.01505	0	0	0	0	0	0	0.10373	0.01017	0	0	0	0	0.14221	0	0.00549	0.06975	0	0	0	0	0	0.06013	0	0	0	0	0	0	0	0
	Proteobacteria|Gammaproteobacteria|Burkholderiales|Comamonadaceae|Comamonas	0	0	0	0	0	0	0	0	0	0	0	0	0	0	0.15198	0	0.00104	0	0	0	0	0	0	0	0	0.00019	0	0.00038	0	0	0	0	0	0	0	0	0	0	0	0	0	0	0	0	0	0	0.00012	0
	Proteobacteria|Gammaproteobacteria|Burkholderiales|Sutterellaceae|Sutterella	0	0	0	0	0	0	0	0	0	0	0.00077	0	0.00016	0.00011	0.00044	0	0	0	0	0	0	0	0.00071	0.00025	0	0	0	0.00161	0	0	0.0001	0	0	0	0	0	0	0.00051	0	0	0	0.00059	0	0	0	0.00033	0.00028	0
	Proteobacteria|Gammaproteobacteria|Burkholderiales|Oxalobacteraceae|Oxalobacter	0	0	0	0	0	0	0	0	0	0	0	0	0	0	0	0	0	0.00159	0	0	0	0	0.00011	0	0	0	0	0	0	0	0	0	0	0	0	0	0	0	0	0	0	0	0	0	0.00011	0	0.00107	0
	Proteobacteria|Gammaproteobacteria|Enterobacterales|Succinivibrionaceae|Succinivibrio	0.00012	0	0	0	0	0.00019	0	0	0	0	0.00071	0.00073	0	0	0	0.00278	0	0	0.00013	0.00244	0	0	0.00516	0	0	0	0	0.02575	0.03272	0	0.00034	0	0.00028	0	0.00141	8e-05	0	0	0	0.00067	0.00735	0	0	0	0	0.00137	0.01633	0
	Proteobacteria|Gammaproteobacteria|Enterobacterales|Pasteurellaceae|Haemophilus	0	0	0	0	0	0	0	0	0	0	0.00089	0	0	0	0.00281	0.00033	0	0	0	0	0	0.00022	0.00616	0	0	0	0.00196	0.00029	0.00065	0	0	0	0	0	0	0	0	0	0	0	0.00754	0	0	0.00732	0.00482	0	0	0
	Proteobacteria|Gammaproteobacteria|Enterobacterales|Enterobacteriaceae|Klebsiella	0	0	0.00102	0.00078	0.00016	0.04549	0	0.00955	0	0	0.01289	0.00991	0.00035	0.02695	0.00362	0	0.00191	0.00283	0	0	0	0	0.00057	0	0	0	0	0	0.00158	0.06086	0.00059	0.04351	0.00056	0	0.02719	0.00046	0.00166	0.00102	0	0.00061	0	0	0.02063	0	0	0	0.00218	0
	Proteobacteria|Gammaproteobacteria|Enterobacterales|Enterobacteriaceae|Unknown	0	0	0	0	0	0	0	0.0002	0	0	0	0	0	0.00303	0	0	0	0	0	0	0	0	0	0	0	0	0	0	0	0	0	0	0	0.00013	0	0	0.00154	0	0	0	0	0	0	0	0	0	0	0
	Proteobacteria|Gammaproteobacteria|Enterobacterales|Enterobacteriaceae|Enterobacter	0	0	0.00234	0.00343	0	0.01414	0	0.00555	0	0.00734	0.01137	0.00069	0	0.02948	0.00251	0	0	0.00938	0	0	0	0.00022	0	0	0	0.00173	0	0	0	0.00784	0	0.01054	0	0.00099	0.01052	0	0	0.00361	0	0.00188	0	0	0.02236	0	0	0.00227	0	0
	Proteobacteria|Gammaproteobacteria|Pseudomonadales|Pseudomonadaceae|Pseudomonas	0	0.0001	0	0	0.00263	0.00019	0	0	0	0.00204	0.0003	0	0.00019	0	0	0	0	0	0	0	0	0	0.00026	0	0	0	0	0	0	0.00013	0	0.00033	0	0	0.00026	0	0	0	0.00059	0	0	0.00038	0	0.00358	0.00043	0	0	0
	Bacteroidota|Bacteroidia|Bacteroidales|Rikenellaceae|Alistipes	0	0	0	5e-05	0	0	0.00031	0	0	0.00402	0	0	0	0.00391	0.01307	0	0	0.00136	0	0.00023	0	0	0.00154	0	0	0	0.00032	0	0.00359	0	7e-05	0.00021	0	0	0	0	0.00023	0.00057	0.00023	0	0.00149	0	0.01591	0	0.00033	0.00052	0	0
	Bacteroidota|Bacteroidia|Bacteroidales|Rikenellaceae|Rikenellaceae RC9 gut group	0.00429	0.02124	0.00012	0	0	0	0	0	0	0	0	0.01271	0.00077	0	0	0	0	0	0	0.0052	0	0	0	0	0	0.00221	0	0	0	0	0	0	0	0.00028	0.00692	0	0	0	0	0	0	0.00047	0	0.00013	0	0.07135	0.0263	0
	Bacteroidota|Bacteroidia|Bacteroidales|Tannerellaceae|Parabacteroides	0	0	0	0	0	0	0	0	0	0.00145	0	0	0	0	0.0127	0	0	0.00124	0	0	0	0	0.00026	0	0	0.00125	0.00055	0.00026	0.00014	0	0	0	0	0	0	0	0	0.0028	0	0	0	0.00017	0.01233	0	0.00065	0	0.00012	0
	Bacteroidota|Bacteroidia|Bacteroidales|Bacteroidaceae|Bacteroides	0	0	0	0	0	7e-05	0	7e-05	0	0.03626	6e-05	0.00023	0.00023	0	0.11107	0.00025	0.00032	0.00673	0	0.00158	0	0.11871	0.0006	0.00074	0	0.01305	0.00501	0.00249	0.02045	0	0.00017	0.00012	0.00164	0	0	0.0001	0.01965	0.00418	0	0	0.00414	0.00233	0.01862	0.00185	0.00478	0.00331	0.00059	0
	Bacteroidota|Bacteroidia|Bacteroidales|Muribaculaceae|Unknown	0.00031	0	0	0	0	0	0.00016	0	0	0	0	0.00038	0.00088	0.00033	0	0.00019	0	0	0	0	0	0	0	0	0.00011	0	0	0	0	0	0.0001	0	0	0.00013	0.00051	0	0	0.00613	0	0	0.00056	0.00064	0.00259	0	0	0.0174	0.01629	0
	Bacteroidota|Bacteroidia|Bacteroidales|Prevotellaceae|Prevotella_9	0.00104	0.00173	0.0018	0.00153	0.00032	0.0052	0.00833	0.00173	0	0	0.00615	0.00674	0.04947	0.01018	0.00244	0.41655	0.00072	0.00307	0.00077	0.05818	0.00256	0.16576	0.02361	0.01382	0.01982	0.06038	0.215	0.20336	0.30633	0.00251	0.00396	0.00234	0.00882	0.00058	0.00789	0	0.00308	0.38778	0.09108	0.00443	0.19547	0.12693	0.02622	0.01789	0.19867	0.12752	0.27091	0.00228
	Bacteroidota|Bacteroidia|Bacteroidales|Prevotellaceae|Unknown	0	0	0	0	0	0	0	9e-05	0	0	0	0.00115	0.00179	0	0	0.00065	0	0	0	0	0	0	0.00105	0.0006	0	0	0.01362	0	0	0	0.00028	0	0.00075	0	0.00013	0	0	0	0	0	0.00065	0.00525	0.00277	0	0	0.01641	0.00324	0
	Bacteroidota|Bacteroidia|Bacteroidales|Prevotellaceae|Prevotella_7	0	0	0	0	0	0	0	0	0	0	0	0.00034	0	0	0	0	0	0	0	0	0	0	0	0	0	0	0	0	0	0	0	0	0	0	0	0	0	0	0	0	0.00051	0	0	0	0	0.00028	0.00095	0
	Bacteroidota|Bacteroidia|Bacteroidales|Prevotellaceae|Prevotella	0	0.00133	0	0	0	0.00314	0	0.00032	0	0	0.0014	0	0.0027	0.00088	0.00074	0.03874	0	0	0	0.00131	0.00074	0	0.00422	0.00324	0.00022	0.0023	0.02701	0.01807	0.04488	0.00035	0.00028	0	0.00019	0	0.00115	0	0.00051	0.08499	0	0	0.00838	0.00553	0.00311	0.00934	0.03074	0.02662	0.01622	0
	Bacteroidota|Bacteroidia|Bacteroidales|Prevotellaceae|Prevotellaceae NK3B31 group	0	0	0	0	0	0	0	0	0	0	0	0.00019	0	0	0	0	0	0	0	0.00072	0	0	0	0	0	0	0	0	0	0	0	0	0	0	0.00013	0	0	0	0	0	0	0	0	0	0	0.01749	0	0
	Bacteroidota|Bacteroidia|Bacteroidales|Prevotellaceae|Alloprevotella	0	0	0	0	0	0	0	0	0	0	0	0	0	0.00011	0.00022	0.04928	0	0	0	0.00063	0.00035	0	0.0014	0.00229	0	0	0.001	0.00372	0.02213	0	0	0	0.00056	0	0.00237	0	0	0.0089	5e-05	0	0	0.00225	0	0.0016	0.06858	0.00364	0.00332	0
	Bacteroidota|Bacteroidia|Bacteroidales|Barnesiellaceae|Barnesiella	0	0	0	0	0	0	0	0	0	0	0	0	0	0	0	0	0	0	0	0	0	0	0	0	0	0	0	0	0	0	0	0	0	0	0	0	0	0	0	0	0	0	0.00323	0	0	0.00104	0	0
	Bacteroidota|Bacteroidia|Bacteroidales|Marinifilaceae|Odoribacter	0	0.0001	0	0	0	0	0	0	0	0.00295	0.00039	0	0	0	0	0	0.0004	0	0	0	0	0	0.00011	0	0	0	0.00148	0.00023	0.00108	0	0.0001	8e-05	0.00028	0	0	0	0	0.00027	9e-05	0	0.00088	0.00028	0.01914	0	0.00297	0	0	0
	Bacteroidota|Bacteroidia|Bacteroidales|Marinifilaceae|Butyricimonas	0	0	0	0	0	0	0	0	0	0	0	0	0	0	0	0	0	0	0	0	0	0	0	0	0	0	0	0	0.00025	0	0	0.00012	0	0	0	0	0	0	0	0	0	0	0.00098	0	0	0	0	0
	Proteobacteria|Gammaproteobacteria|Enterobacterales|Enterobacteriaceae|Escherichia-Shigella	0.00035	0.02918	0.02417	0.03063	0	0.05757	0.00688	0.32865	0.00035	0.00375	0.01039	0.34847	0.36299	0.06919	0.14999	0.00967	0.00725	0.06923	0.0006	0.00204	0.00694	0.00194	0.00031	0.00025	0.05703	0.04175	0.00344	0.00064	0.00165	0.3082	0.01026	0.00693	0.00216	0.01049	0.06309	0.00195	0.34097	0.02498	0.07503	0.20309	0.00968	0.0065	0.07769	0.00282	0.00076	0.00222	0.0178	0.02101
	Actinobacteriota|Coriobacteriia|Coriobacteriales|Coriobacteriaceae|Collinsella	0.00174	0.00163	0.02105	0.16169	0	0.21871	0.02486	0.00105	0.00035	0.08114	0.00315	0.02894	0.00168	0.02189	0.00118	0.00098	0.02152	0.04905	0.00321	0.03094	0.10605	0.00243	0	0.00176	0.00347	0.02524	0.0027	0.00117	0.0005	0.10083	0	0.03355	0.03151	0.01729	0.02744	0.02947	0.0072	0.00454	0	0.02136	0.00801	0.00273	0.0166	0.00059	0.0021	0.00388	0.00676	0.00404
	Desulfobacterota|Desulfovibrionia|Desulfovibrionales|Desulfovibrionaceae|Desulfovibrio	0	0	0	0	0	0	0	0	0	0	0	0	0	0	0	0	0	0	0	0	0	0	0	0	0	0	0	0.00015	7e-05	0	0	0	0	0	0	0	0	0	0	0	0	0	0	0	0	0	0	0
	Desulfobacterota|Desulfovibrionia|Desulfovibrionales|Desulfovibrionaceae|Bilophila	0	0	0	0	0	0	0	0	0	0	0	0	0	0	0.00251	0	0	0	0	0	0	0	0	0	0	0	0	0	0	0	0	0	0	0	0	0	0	0	0	0	0	0	0.00081	0	0	0.00024	0	0
	Actinobacteriota|Coriobacteriia|Coriobacteriales|Coriobacteriales Incertae Sedis|Unknown	0.00035	0	0	0.00014	0	0	0.03593	0	0	0	0	0	0	0	0	0	0	0	0	0	0	0	0	0	0	0	0	0	0	0	0	0.00016	0	0	0	0	0.00063	0	0	0	0.00065	0	0	0	0	0	0	0
	Actinobacteriota|Coriobacteriia|Coriobacteriales|Eggerthellaceae|Senegalimassilia	0.00077	0.00513	0.01559	0.01041	0	0.00086	0.0094	0.00025	0	0	0.01473	0.00015	0.00873	0.00578	0.01145	0	0.08586	0.04008	0.00137	0.0029	0.00764	0	0	0.01013	0.00078	0.0143	0.00482	0.00032	0	0.00673	0.00017	0.00816	0.01637	0.00173	0.00135	0.00469	0.00097	0.0006	0	0.01292	0.00019	0.00387	0.0155	0.00017	0	0.0035	0.01705	0
	Actinobacteriota|Coriobacteriia|Coriobacteriales|Eggerthellaceae|Slackia	0	0	0.00108	0	0	0	0	7e-05	0	0	0	0.00536	7e-05	0.00083	0.00066	0	0.00933	0	0.00074	0.00059	0	0	0	0	0	0.00163	0	0	0	0.00283	0	0	0.0008	0.0002	0.0018	0.00079	0	0.00024	0	0.00067	0	0.00178	0.00023	0	0	0.00132	0.00071	0
	Actinobacteriota|Coriobacteriia|Coriobacteriales|Atopobiaceae|Olsenella	0.00232	0	0.00054	0	0	0	0.00321	0	0	0.0008	0.02646	0	0	0.0038	0	0	0	0	0	0.00507	0.00508	0	0	0	0.00066	0	0.00035	0	0	0	0	0	0.00436	0.00282	0.00859	0.00403	0	0	0	0.00133	0.00247	0	0	0	0	0.00061	0.00316	0.00018
	Actinobacteriota|Coriobacteriia|Coriobacteriales|Atopobiaceae|Atopobium	0	0	0	0	0	0.00079	0	0	0	0	0	0	0	0	0	0	0	0	0	0	0	0	0	0	0	0	0	0	0	0.00089	0	0.00074	0	0	0	0	0	0	0	0	0	7e-05	0.00023	0	0	0	0	0
	Actinobacteriota|Coriobacteriia|Coriobacteriales|Eggerthellaceae|Unknown	0.00681	0.00956	0.00504	0.00776	0.00013	0.00202	0.00022	0.00041	0	0.07862	0.00526	0.03039	0.00633	0	0	0	0.02288	0	0.00254	0.01041	0.00234	0	0	0.00521	0	0.0025	0	0.00076	0	0.00117	0	0	0.02893	0.00355	0.00814	0.00063	0	0.00018	0	0.00249	0	0.0005	0.0087	0	0	0.00052	0.00858	0
	Actinobacteriota|Coriobacteriia|Coriobacteriales|Eggerthellaceae|Gordonibacter	0	0	0	0	0	0	0	0	0	0	0	0	0	0	0	0	0	0	0	0	0	0	0	0	0	0	0	0	0	0	0	0	0	0	0	0.00028	0	0	0	0	0.00014	0	0	0	0	0	0	0
	Actinobacteriota|Coriobacteriia|Coriobacteriales|Eggerthellaceae|Eggerthella	0.00015	0.00025	0	0.00021	0	0.00079	0.00028	0	0.00021	0	6e-05	0	0	0	0	0	0.00151	0.00207	0	0	0	0	0	0	0	0	0	0	0	0	0.00647	0.00053	0	0	0	0	0.00531	0	5e-05	0	0	0	0	0	0	0	0	0
	Actinobacteriota|Coriobacteriia|Coriobacteriales|Coriobacteriales Incertae Sedis|Raoultibacter	0.00027	0	0	0	0	0	0	0	0	0.00064	0	0	0	0.00044	0.00288	0	0.00064	0	0	0	0	0	0	0.00039	0	0.00173	0	0	0	0	0	0	0	0	0	0	0.00051	0	0	0	0	0	0.00098	0	0	0.00014	0	0
	Actinobacteriota|Coriobacteriia|Coriobacteriales|Eggerthellaceae|Enterorhabdus	0.00897	0.01148	0.00396	0	0	0	0.00349	0.00041	0	0	0.00021	0.01007	0.01464	0.00193	0	0	0.01459	0	0.01748	0.00226	0	0	0	0	0.00221	0	0	0	0	0.0061	0	0.00037	0.02045	0.02633	0.11926	0	0	0	0	0.01323	0	0.0004	0.02738	0	0	0	0.00597	0
	Actinobacteriota|Coriobacteriia|Coriobacteriales|Atopobiaceae|Libanicoccus	0	0	0.0033	0	0	0	0.00129	0	0	0	0.00285	0.00073	0	0	0	0	0	0	0.00288	0.00059	0.0046	0	0	0	0.00041	0.00173	0.00048	0.00023	0	0.00159	0	0	0.00042	0.0002	0.00135	0.00109	0	0.00027	0	0.00291	0.00209	0	0.00455	0	0	0.00033	0.00162	0
	Actinobacteriota|Coriobacteriia|Coriobacteriales|Atopobiaceae|Unknown	0	0.00232	0.00498	0	0	0	0	0	0	0	0.00021	0.00325	0	0	0	0	0	0	0.00087	0.00715	0.00239	0	0	0	0.00018	0	0	0	0	0	0	0	0.00596	0.00104	0.01289	0	0	0	0	0	0.00307	0	0	0	0	0	0.00348	0
	Actinobacteriota|Coriobacteriia|Coriobacteriales|Coriobacteriaceae|Unknown	0	0	0	0	0	0.0015	0	0	0	0	0	0	0	0	0	0	0	0	0	0	0	0	0	0	0	0	0	0	0	0	0	0	0	0	0	0	0	0	0	0	0	0	0	0	0	0	0	0
	Firmicutes|Unknown|Unknown|Unknown|Unknown	0	0	0	0.00016	0	0	0	0	0	0	0	0	0	0	0	0	0	0	0	0	0	0	0	0.00179	0	0	0	0	0	0	0	0	0	0	0	0	0	0	0	0	0	0	0	0	0	0.00066	0	0
	Firmicutes|Clostridia|Oscillospirales|[Eubacterium] coprostanoligenes group|Unknown	0.00035	0.00695	0.00042	0	0	0.00019	0.0038	7e-05	0	0	0	0.00157	0.01012	0.00418	0.01004	0.00014	0.00335	0.00171	0.00023	0.0028	0.00082	0	0	0	0.00162	0	0.00029	6e-05	0.00165	0.00022	0.00072	0	0.00234	0.00025	0.00096	0	0	0.00111	0	0.00783	0.00065	0.00116	0.00144	0	0.00018	0.00402	0.00866	0
	Verrucomicrobiota|Verrucomicrobiae|Verrucomicrobiales|Akkermansiaceae|Akkermansia	0	0.00941	0	0	0	0	0	0	0.00042	0.0106	0.0005	0	0	0	0.00022	0	0	0	0	0	0	0	0	0	0	0	0	0	0	0	0.00059	0	0	0	0	0	0.00183	0	0	0	0.00019	0.00047	0	0	0	0	0	0
	Firmicutes|Clostridia|Oscillospirales|Ruminococcaceae|Unknown	0.00046	0.03505	0.00102	0	0	0	0	0	0	0	0.00134	0.00103	0.01063	0	0.02496	0	0	0	0	0.00353	0	0	0	0.00102	0.00052	0	0.00035	0.00029	0.00158	0	0.00031	0	0.00399	0.00472	0.02616	0	0	0	0	0.00024	0.00298	0	0.21141	0	0	0.00014	0.00075	0
	Firmicutes|Clostridia|Oscillospirales|Ruminococcaceae|Fournierella	0	0	0	0.00021	0	0	0	0	0	0	0	0	0	0	0	0	0	0	0.00037	0.00054	0	0	0.0002	0.00067	0	0	0.0001	0.00451	0	0	0	0	0	0	0.00244	0	0	0.00048	0	0.00024	0.00033	0	0.00081	0	0	0.00052	0.00024	0
	Firmicutes|Clostridia|Oscillospirales|Ruminococcaceae|Faecalibacterium	0.01033	0.03041	0.01517	0.00739	0	0.00875	0.01367	0.00598	0	0.0091	0.00754	0.04318	0.0333	0.03394	0.0031	0.02275	0.03452	0.09077	0.05611	0.04922	0.02152	0.04794	0.02603	0.01519	0.00185	0.01056	0.10397	0.1409	0.39085	0.00441	0.00286	0.00316	0.04868	0.0033	0.02642	0.00114	0.01308	0.0625	0.04956	0.01917	0.10804	0.00271	0.01314	0.12223	0.3309	0.07811	0.04639	0
	Firmicutes|Clostridia|Oscillospirales|Ruminococcaceae|UBA1819	0	0	0	0	0	0	0	0	0	0	0	0	0	0.00077	0.00953	0	0.00335	0	0	0	0	0	0	0	0	0.00221	0	0	0	0	0	0	0	0	0	0	0	0	0	0	0	0	0.00081	0	0	0	0	0
	Firmicutes|Bacilli|Lactobacillales|Lactobacillaceae|Agrilactobacillus	0	0	0	0	0	0	0	0	0	0	0	0	0	0	0	0	0	0	0	0	0	0	0	0	0	0	0.00077	0	0	0	0	0	0	0	0	0	0	0	0	0	0	0	0	0	0	0	0	0
	Firmicutes|Clostridia|Clostridia UCG-014|Unknown|Unknown	0.06301	0.00261	0.02891	0.00252	0	0	0.22409	0.0007	0	0	0.00511	0.05156	0	0	0	0	0.00343	0	0.0005	0.05004	0	0	0	0.00046	0.00059	0.01363	0.06944	0.01052	0	0.00016	0	0.00025	0	0.04481	0.00526	0.0002	0	9e-05	0	0	0.01117	0	0.00294	0	0	0.06828	0.00736	0
	Firmicutes|Bacilli|Lactobacillales|Lactobacillaceae|Lacticaseibacillus	0	0	0.05038	0.00288	0	0	0.00013	0	0	0.00129	0	0	0	0	0	0	0	0.01204	0	0	0	0	0.00428	0.01889	0	0	0	0	0	0	0.00048	0.00558	0	0	0	0.00099	0	0.00448	0	0	0	0.00028	0.00035	0	0.00185	0.00019	0	0.01791
	Firmicutes|Bacilli|Lactobacillales|Lactobacillaceae|Lentilactobacillus	0.00387	0	0.00402	0	0	0	0.00638	0	0	0	0	0	0	0	0	0	0	0	0.00522	0	0.0092	0.00216	0	0.00921	0.00306	0	0	0	0	0	0.00231	0.00123	0.00624	0	0	0.00912	0.00029	0	0	0.00959	0	0.00653	0	0	0	0	0	0.0048
	Firmicutes|Bacilli|Lactobacillales|Streptococcaceae|Lactococcus	8e-05	0	0.00138	0.00284	0	0.00097	0.00097	0	0	0	0.00024	0.00011	0	0.01084	0	0	0	0	0.00141	0	0	0.00268	0	0	0.0089	0	0	0	0	0.0053	0	0.01296	0	0	0.00212	0	0.01154	0.00093	0	0	0	0.00387	0	0	0	0.00057	0.00134	0
	Firmicutes|Bacilli|Lactobacillales|Lactobacillaceae|Leuconostoc	0	0	0	0	0	0	0	0	0	0	0	0	0	0	0	0	0	0	0	0	0	0	0	0	0.00033	0	0	0	0	0	0	0	0	0	0	0	0	0	0	0	0	0	0	0	0	0	0	0
	Firmicutes|Bacilli|Lactobacillales|Lactobacillaceae|Weissella	0	0.00173	0.13177	0.00357	0.00231	0.00067	0.00207	0.01119	0.1307	0.00107	0.00478	0.00023	0.00021	0.00033	0	0	0.00056	0.00153	0.09625	0	0.00421	0.03948	0.00205	0	0.00133	0.00038	0	0	0.00018	0	0.01078	0.02321	0.00174	0.56435	0	0.00018	0.00428	0	0	0.00643	0	0.03783	0.00455	0	0.00036	0	0.00162	0
	Firmicutes|Bacilli|Lactobacillales|Unknown|Unknown	0	0	0	0	0	0	0	0	0	0	0	0	0.00067	0	0	0.00041	0	0	0	0	0	0	0	0	0	0	0	0	0	0	0.00079	0	0	0	0	0	0	0	0	0.00055	0	0	0	0	0	0	0	0
	Firmicutes|Bacilli|Lactobacillales|Enterococcaceae|Enterococcus	0.57683	0.06344	0.01068	0.01334	0.00016	0.00681	0.03197	0.00039	0.81551	0	0.00039	0.0008	0.01485	0.00721	0.00546	0.04234	0.00056	0.01322	0.04945	0.00032	0.01436	0.00113	0.00014	0	0.2161	0.00605	0	0	0	0	0.6424	0.00164	0.00563	0.0295	0	0.00033	0.09757	0	0.01709	0.06098	0.00023	0.00596	0.00086	0.00105	0.00446	0	0.00051	0
	Firmicutes|Bacilli|Staphylococcales|Gemellaceae|Gemella	0	0	0	0	0	0	9e-05	0	0	0	0	0	0	0	0.0003	0	0	0	0	0	0	0	0	0	0	0	0	0	0	0	0	0	0	0	0	0	0	0	0	0	0	0	0	0	0	0	0	0
	Actinobacteriota|Actinobacteria|Bifidobacteriales|Bifidobacteriaceae|Bifidobacterium	0.0019	0	0.00426	0.01041	0.00045	0.02372	0.01525	7e-05	0	0	0.43742	0.00635	0.00821	0.00028	0.00059	0.00054	0.0012	0.05241	0.00147	0.00661	0.02278	0.0057	0.00573	0	0	0	0.00013	0	0.00057	0.00483	0	0.09125	0.00877	0.00056	0	0.04085	0.00171	0.04317	0.00077	0.01153	0.0101	0	0.02697	0.0048	0.02066	0.00312	0.00214	0.00269
	Firmicutes|Clostridia|Peptostreptococcales-Tissierellales|Family XI|Murdochiella	0	0	0	0	0	0	0	0	0	0	0	0	0	0	0	0	0.02854	0	0	0	0	0	0	0	0.00978	0.00624	0	0	0	0	0	0	0	0.00599	0	0	0	0	0	0	0	0	0	0	0	0	0	0
	Firmicutes|Clostridia|Peptococcales|Peptococcaceae|Peptococcus	0	0.00266	0	0	0	0	0	0	0	0	0	0	0	0	0	0	0	0	0	0	0	0	0	0	0	0	0	0	0	0	0	0	0	8e-05	0.00032	0	0	0	0	0	0.00023	0	0	0	0	0.00024	0	0
	Firmicutes|Clostridia|Peptostreptococcales-Tissierellales|Family XI|Parvimonas	0	0	0	0	0	0	0.0005	0	0	0	0	0	0	0.00022	0	0	0	0	0.00023	0	0	0	0	0	0	0.00125	0	0	0	0	0	0.00012	0	0	0	0	0	0	0	0	0	0	0.0011	0	0	0.00047	0	0
	Firmicutes|Clostridia|Peptostreptococcales-Tissierellales|Family XI|Gallicola	0	0	0	0	0	0	0	0	0	0	0	0	0	0	0	0	0.0063	0	0	0	0	0	0	0	0.00616	0.00077	0	0	0	0	0	0	0.00066	0	0	0	0	0	0	0	0	0	0	0	0.00011	0	0	0
	Firmicutes|Clostridia|Peptostreptococcales-Tissierellales|Peptostreptococcaceae|Romboutsia	0.00132	0.0834	0.05284	0.0382	0	0.07029	0.00792	0.00514	0.00063	0.01537	0.24382	0.13094	0.24224	0.00814	0.04438	0.03155	0	0.01204	0.00017	0.00679	0.05433	0.00723	0.35445	0.02349	0.00963	0.00442	0.0034	0.02343	0.00104	0.00381	0.01229	0.15051	0.14242	0.00041	0.00237	0.0053	0.00091	0.00646	0	0.02197	0.11889	0.09541	0.00167	0.02151	0.04002	0.00232	0.00241	0
	Firmicutes|Clostridia|Peptostreptococcales-Tissierellales|Peptostreptococcaceae|Paraclostridium	0	0.00059	0.00174	0	0	0	0	0.00034	0	0	0.00042	0	0	0	0	0.00046	0	0	0	0	0	0	0	0	0	0	0	0	0	0	0	0	0	0	0	0	0	0	0	0	0	0	0	0	0	0	0	0
	Firmicutes|Clostridia|Peptostreptococcales-Tissierellales|Peptostreptococcaceae|Paeniclostridium	0	0	0	0	0	0	0	0	0	0	0	0	0	0	0	0	0	0	0	0	0	0	0	0	0	0	0	0.00015	0	0	0	0	0	0	0	0	0	0	0	0	0	0	0	0	0	0	0	0.00047
	Firmicutes|Clostridia|Peptostreptococcales-Tissierellales|Peptostreptococcaceae|Terrisporobacter	0.00193	0.11199	0.01505	0.00229	0	0	0.00075	0.00043	0	0	0.00475	0.00406	0.00105	0.00336	0.00546	0	0	0.00094	0	0.0185	0	0	0	0.01252	0.00162	0.00173	0	0.00407	0.00255	0.00514	0.00055	0.00074	0.00108	0	0.01128	0	0	0	0	0.00212	0.00475	0	0.0011	0	0.00446	0	0	0
	Firmicutes|Clostridia|Peptostreptococcales-Tissierellales|Peptostreptococcaceae|Intestinibacter	0.01242	0.08685	0.08805	0.00714	0	0.00052	0.00613	0.00321	0	0	0.00707	0.01967	0.04591	0.01265	0.00406	0	0.00136	0.01074	0	0.04406	0.00182	0	0.00026	0.02272	0.0055	0.00278	0.00196	0.01391	0.00226	0.01727	0.00145	0.00164	0.01552	0.00135	0.03238	0	0.00069	0.00108	0	0.00661	0.04543	0	0.0113	0.00173	0.02139	0.00246	0.00174	0
	Firmicutes|Clostridia|Peptostreptococcales-Tissierellales|Peptostreptococcaceae|Peptostreptococcus	0	0	0	0	0	0.00015	0	0	0	0	0	0	0	0.00061	0.00015	0	0	0	0	0	0	0	0	0	0	0	0	0	0	0.00178	0	0	0	0	0	0	0	0	0.00012	0	0	0	0	0	0	0	0	0
	Firmicutes|Clostridia|Peptostreptococcales-Tissierellales|Anaerovoracaceae|Mogibacterium	0.00012	0	0.06334	5e-05	0	0	0	0	0	0	0	0.00199	0	0.00017	0	0	0	0	0	0	0	0	0	0	0	0	0	0	0	0.00025	0	0	0.00474	0	0.00077	0	0	0	0.00014	0.00152	0	0	0	0	0	0	0	0
	Firmicutes|Clostridia|Peptostreptococcales-Tissierellales|Anaerovoracaceae|Family XIII AD3011 group	0.00487	0.00291	0.00258	0.00034	0	0	0.00346	0	0	0	0	0.00122	0.00575	0.00039	0	0	0.00981	0	0.0001	0.00041	0.00113	0	0	0.00074	0	0.00067	0.00045	0	0	0	0.00165	0	0.0008	0.00132	0.00327	5e-05	0	6e-05	0	0.00346	0.00051	0	0.00536	0	0.00011	0.00232	0.0015	0
	Firmicutes|Clostridia|Peptostreptococcales-Tissierellales|Family XI|Anaerosalibacter	0	0	0	0	0	0	0	0	0.00323	0	0	0	0	0	0	0	0.03827	0	0	0	0	0	0	0	0	0	0	0	0	0	0	0	0	0.00129	0	0	0	0	0	0	0	0	0	0	0	0	0	0
	Firmicutes|Clostridia|Peptostreptococcales-Tissierellales|Family XI|Peptoniphilus	0	0	0	0	0	0	0	0	0	0	0	0	0	0.00633	0.00059	0	0.36504	0.01889	0	0	0	0	0	0	0.15634	0.2154	0	0	0	0	0.0177	0	0	0.08752	0	0	0	0	0	0	0	0	0	0	0.00033	0	0	0
	Firmicutes|Bacilli|Acholeplasmatales|Acholeplasmataceae|Anaeroplasma	0	0	0	0	0	0	0	0	0	0	0	0	0	0	0	0	0	0	0	0.00027	0	0	0	0.00018	0	0	0	0	0	0	0	0	0	0	0	0	0	0	0	0	0	0	0	0	0	0.00014	0	0
	Firmicutes|Negativicutes|Veillonellales-Selenomonadales|Veillonellaceae|Negativicoccus	0	0	0	0	0	0	0	0	0	0	0	0	0	0.00759	0	0	0.00399	0	0	0	0	0	0	0	0.00133	0.04156	0	0	0	0	0.02159	0	0	0.0019	0	0	0	0	0	0	0	0	0	0	0	0	0	0
	Firmicutes|Negativicutes|Veillonellales-Selenomonadales|Veillonellaceae|Veillonella	0	0	0	0	0	0	0	0	0	0	0	0	0	0	0.00384	0.00014	0	0	0	0	0	0.0001	0.00086	0	0	0	0.00029	0.00023	0	0	0	0	0	0	0	0	0	0.00075	0.00047	0	0	0	0	0	0.00174	0	0	0
	Firmicutes|Negativicutes|Veillonellales-Selenomonadales|Veillonellaceae|Dialister	0	0	0	0	0.00016	0	0	0	0	0	0	0	0.00107	0	0	0.0067	0	0	0	0.02126	0	0	0	0	0	0.00106	0.00803	0.00791	0	0	0	0	0	0	0	0	0	0.01602	0	0	0.02016	0	0.0004	0	0.00558	0.00047	0.0091	0
	Cyanobacteria|Vampirivibrionia|Gastranaerophilales|Unknown|Unknown	0	0.00025	0.00168	0	0	0	0	0.00066	0	0	0	0.09994	0	0	0	0	0	0	0.03813	0.11998	0	0	0	0.01171	0.00015	0.00221	0	0.00029	0	0	0	0	0	0.00515	0.0034	0	0	9e-05	0	0	0	0.00069	0	0	0.00159	0.00846	0.00328	0.00012
	Firmicutes|Clostridia|Clostridia vadinBB60 group|Unknown|Unknown	0	0.00049	0	0	0	0	0	0	0	0	0	0.00283	0.00021	0.00264	0	0	0	0	0	0	0	0	0	0	0	0	0	6e-05	0.00187	0	0.00048	0	0.00023	0.00203	0.00038	0	0	0	0	0	0	0	0	0	0	0.00099	0.00036	0
	Firmicutes|Clostridia|Christensenellales|Christensenellaceae|Christensenellaceae R-7 group	0.00209	0.01577	0.00174	0	0	0	0.00578	0	0	0	0	0.0039	0.0057	0	0.02142	0	0.0071	0.00224	0.00017	0.00529	9e-05	0	0	0.00222	0.00594	0.00221	0.00055	0.00237	0.00011	0.00016	0	0	0.01064	0.00168	0.01109	0	0.02182	0.00042	0	0.00225	0.00144	0.00415	0.00271	0.00042	0	0.00837	0.0312	0
	Firmicutes|Clostridia|Eubacteriales|Eubacteriaceae|Pseudoramibacter	0	0	0	0	0	0	0	0	0	0	0	0	0	0	0	0	0	0	0	0	0	0	0	0	0	0	0	0	0	0	0	0	0	0	0	0	0	0	0	0	0	0	0	0	0	0	0	0
	Firmicutes|Clostridia|Eubacteriales|Eubacteriaceae|Eubacterium	0.0005	0.00104	0	0	0	0	0	0	0	0	0	0	0	0	0	0	0.00183	0	0	0	0	0	0	0	0	0	0	0	0	0	0	0.00025	0	0	0	0	0.00366	0	0	0	0	0	0	0	0	0	0	0
	Firmicutes|Clostridia|Oscillospirales|Ruminococcaceae|Incertae Sedis	0.00023	0.00059	0	0	0	0	0	0	0	0	0	0.00111	7e-05	0.00116	0.0003	0	0	0	0	0	0	0	0	0	0	0.00038	0	0.00012	0	0	0	0	0	5e-05	0.00224	0	0	9e-05	0	0	0	0.00066	0.00012	0	0.00014	0	0.00178	0
	Firmicutes|Clostridia|Oscillospirales|Oscillospiraceae|Oscillibacter	0.00019	0	0	0	0	0	0	0	0	0	0	0.00011	0	0	0	0	0	0.00124	0	0.00059	0	0	0	0	0	0	0	0	0	0	0	0	0	0	0	0	0	0	0	0	0.00028	0	0	0	0	0	0	0
	Firmicutes|Clostridia|Oscillospirales|Oscillospiraceae|UCG-002	0.00248	0.02046	0.00024	0	0	0.00056	0.00163	0.0002	0	0	0.00045	0.00643	0.04626	0.00649	0.011	0	0.09216	0.04568	0.00047	0.00973	0.00161	0	0.00071	0.00313	0.00207	0.00768	0.00495	0.00726	0.00671	0	0.00282	0	0.04994	0.00401	0.00712	0	0.00143	0.00475	9e-05	0.09636	0.00912	0.00085	0.06323	0	0.00196	0.01887	0.04441	0
	Firmicutes|Clostridia|Oscillospirales|Oscillospiraceae|UCG-003	0	0.00064	0	0	0	0	0	0	0	0	0	0	0	0	0.00103	0	0	0	0.00017	0.00063	0	0	0	0	0	0	0.00074	0.00085	0.00118	0	0	0	0	0	0	0	0	0.00111	0	0	0.00126	0	0.00121	0	0.00033	0.00222	0	0
	Firmicutes|Clostridia|Oscillospirales|UCG-010|Unknown	0.00178	0.00665	0.00042	0	0	0	0.00242	0	0	0	0	0.00115	0.00491	0.00055	0.00074	0	0.00024	0	0	0.00036	0.00013	0	9e-05	0.00049	0.00085	0	0.00016	0.00023	0.00018	0	0	0	0.00141	0.00254	0.00353	0	0	0	0	0.00085	0.00093	0	0.00398	0.00034	0	0.00364	0.00692	0
	Firmicutes|Clostridia|Monoglobales|Monoglobaceae|Monoglobus	0	0.00084	0	0	0	0.00064	0	0	0	0	0	0	0	0	0	0	0	0.00094	0	0.00018	0	0	0	0.00014	0	0	0.00103	0.00038	0	0	0	0.00172	0	0	0.00071	0	0	0	0	0	0	0	0.00023	0	0	0	0	0
	Firmicutes|Clostridia|Oscillospirales|Oscillospiraceae|NK4A214 group	0.0005	0	0.00024	0	0	0	0.00066	0	0	0	0	0.00111	0.00205	0.00627	0	0	0.00128	0	0.00027	0.00045	0.00017	0	0	0	0.00089	0.00058	0.00132	0.00067	0.00047	0	0	0	0.00159	0.00015	0.0009	0	0	0.00012	0	0.01475	0.00205	0	0.00548	0	0	0.00043	0.00526	0
	Firmicutes|Clostridia|Oscillospirales|Hungateiclostridiaceae|Fastidiosipila	0	0	0	0	0	0	0	0	0	0	0	0	0	0	0	0	0.00112	0	0	0	0	0	0	0	0	0.00077	0	0	0	0	0	0	0	0	0	0	0	0	0	0	0	0	0	0	0	0	0	0
	Firmicutes|Clostridia|Oscillospirales|Oscillospiraceae|UCG-005	0.00162	0.02834	0	0	0	0	0.00192	0.0003	0	0	0	0.00176	0.0131	0.00143	0.00162	5e-05	0.00032	0.00142	0.00023	0.00579	0	0	0.00014	0.00056	0.00421	0	0.0061	0.00946	0.00054	0.00041	0	0	0.00811	0.00117	0.0041	0	0	0	0	0.00388	0.00251	0.00114	0.00893	0	0.00014	0.01556	0.00846	0
	Firmicutes|Clostridia|Oscillospirales|Oscillospiraceae|Colidextribacter	0.00081	0	0	0	0	0	0.00016	0	0	0	9e-05	0	0.00081	0	0.00089	0	0	0	0	0.00172	0	0	0	0	0	0	0.00032	0	0	0	0	0	0.00019	0	0.00423	0	0	0	0	0	0	0.00028	0.00023	0	0	0	0.00787	0
	Firmicutes|Clostridia|Oscillospirales|Oscillospiraceae|Intestinimonas	0	0.00069	0	0	0	0	0	0	0	0	0	0.00103	0	0.00061	0	0.00019	0	0	0	0.00059	0	0	0	0	0.00033	0.00125	0	0.00062	0	0	0.00017	0	0	0	0.00096	0	0	0	0	0	0	0	0.00081	0.00051	0	0	0.00071	0
	Firmicutes|Clostridia|Oscillospirales|Oscillospiraceae|Unknown	0	0.00054	0	0	0	0	0	0	0	0	0	0	0	0	0	0	0	0	0	0	0	0	0	0	0	0	0	0	0.00029	0	0.00024	0	0	0	0.00026	0	0	0	0	0	0	0	0.00098	0	0	0	0.00063	0
	Firmicutes|Clostridia|Oscillospirales|Ruminococcaceae|Ruminococcus	0.06181	0.00789	0.00882	0	0	0	0.00066	0.00011	0	0	0.00045	0.00352	0.03646	0.00693	0.00103	8e-05	0.03468	0.14909	0.00462	0.04691	0.03194	0	0.00105	0.07097	0.00037	0.00038	0.03324	0.00893	0.00072	0	7e-05	0.00336	0.02509	0.00231	0.06309	8e-05	0	0.00018	0	0.00261	0.01513	0.00036	0.00254	0	0.04165	0.08842	0.00036	0
	Firmicutes|Clostridia|Oscillospirales|Ruminococcaceae|CAG-352	0	0.00039	0	0	0	0	0	0.00086	0	0.00707	0.00065	0	0	0.0121	0	0	0	0	0	0.00339	0	0	0.00068	0	0.0007	0.00221	0	0.06776	0	0	0	0	0	0	0	0	0.0048	0	0	0	0	0	0.01954	0	0	0.01589	0.01076	0
	Firmicutes|Clostridia|Oscillospirales|Butyricicoccaceae|Butyricicoccus	0	0.00182	0.00054	0	0	0.00037	0.00016	0.00014	0	0	6e-05	0.00019	9e-05	0.00028	0.01514	0.00044	0	0	0	0.00054	0	0	0	0.00162	0	0	0.00231	0.00439	0.00194	0.00044	0	0	0	0	0.00141	0	0	0.00153	0	0	0.00242	0.0005	0.00277	0.00152	0.00087	0.00383	0	0
	Firmicutes|Clostridia|Oscillospirales|Butyricicoccaceae|Unknown	0	0	0	0	0	0	6e-05	0	0	0	0	0	0.00028	0	0	0	0	0	0	0.00014	0	0	0	0	0	0	0	0	0	0	0	0	0	0	0.00077	0	0	0	0	0	0	0	0.00334	0	0	0	0.00067	0
	Fusobacteriota|Fusobacteriia|Fusobacteriales|Fusobacteriaceae|Cetobacterium	0	0	0	0.00025	0	0	0	0	0	0	0	0	0	0.00138	0	0	0	0.00153	0	0.00136	0	0	0.00011	0	0	0	0	0	0.00039	0	0	0.00012	0	0	0	0	0	0	0	0	0.00279	0.00128	0	0	0	0	0	0
	Firmicutes|Clostridia|Lachnospirales|Lachnospiraceae|Lachnospiraceae UCG-010	0	0.00133	0	0	0	0	0	0	0	0	0	0.00199	0	0	0	0	0	0.00083	0.00013	0.00104	0.00026	0	0	0	0	0	0.00026	0	0	0	0	0	0	0	0	0	0	0	0	0	0	0	0	0	0.00022	0.00132	0	0
	Firmicutes|Clostridia|Lachnospirales|Defluviitaleaceae|Defluviitaleaceae UCG-011	0	0.0002	0	0	0	0	0	0	0	0	0	0	0	0	0	0	0	0	0	0	0	0	0	0.00011	0	0	0	0	0	0	0	0	0	0.00013	0	0	0	0	0	0	0	0	0.00029	0	0	0	0	0
	Elusimicrobiota|Elusimicrobia|Elusimicrobiales|Elusimicrobiaceae|Elusimicrobium	0	0.0003	0	0	0	0	0	0	0	0	0	0	0	0	0	0	0	0	0	0.00023	0	0	9e-05	0	0	0	0	0	0	0	0	0	0.00023	0	0.0009	0	0	0	0	0	0	0	0	0	0	0	0	0
	Firmicutes|Clostridia|Lachnospirales|Lachnospiraceae|Lachnospiraceae UCG-003	0	0.00084	0	0	0	0.00015	0	0.00014	0	0	0	0	0	0	0.00155	0	0	0	0.0007	0	0	0	0	0	0	0	0	0	0	0	0	0	0	0.0002	0.00442	0	0	0	0	0	0	0	0	0	0	0.0095	0	0
	Firmicutes|Clostridia|Lachnospirales|Lachnospiraceae|Unknown	0.00151	0.0036	0.00354	0	0	0	0	0	0	0.00471	0	0.00046	0	0.00127	0	0	0	0.00419	0.00171	0.00285	0.00095	0.00184	0.00037	0.00172	0.00107	0	0	0.00753	0.00807	0.0006	0	0.00439	0.00052	0	0.00289	0	0	0.00021	0	0.0014	0.00033	0.00142	0.01268	0.00025	0.00043	0.00615	0.0066	0.00129
	Firmicutes|Clostridia|Lachnospirales|Lachnospiraceae|[Eubacterium] ventriosum group	0	0	0	0	0	0	0	0	0	0	0	0	0	0	0	0	0	0	0	0.00828	0	0	0.00211	0	0	0	0	0	0	0	0	0	0	0	0	0	0	0	0	0	0	0.00093	0	0	0.00105	0.00676	0	0
	Firmicutes|Clostridia|Lachnospirales|Lachnospiraceae|Coprococcus	0	0.00626	0.00366	0	0	0.00281	0.00167	0	0	0	0	0.00061	0	0.00341	0.00222	0.00057	0	0	0.00107	0.00217	0.00108	0.00022	0.00057	0.00306	0	0.00336	0.00254	0.00633	0.001	0.00048	0	0.00078	0.01543	0.00038	0.00231	0.00068	0.00537	0.00189	0	0	0.00614	0.00475	0.00749	0.00126	0.00308	0.00913	0.00459	0
	Firmicutes|Clostridia|Lachnospirales|Lachnospiraceae|[Eubacterium] xylanophilum group	0.00027	0	0	0	0	0	0	0	0	0	0	0	0	0	0	0	0	0	0	0.00068	0	0	0	0.00077	0	0	0	0	0	0	0	0	0	0	0	0	0	0	0	0	0	0	0.00081	0	0	0	0	0
	Firmicutes|Clostridia|Lachnospirales|Lachnospiraceae|Fusicatenibacter	0	0	0	0	0	0	0	0	0	0.0204	0	0	0	0	0	0.00038	0.00064	0.00077	0	0	0	0.0002	0	0.0006	0	0	0	0.0007	0.00018	0.00016	0	0.00082	0	0	0	0	0	0.00117	0	0	0	0.00237	0	0	0.00185	0.00052	0.00878	0
	Firmicutes|Clostridia|Lachnospirales|Lachnospiraceae|Dorea	0.00015	0.00039	0.00096	0.00027	0	0.04186	0	0	0	0.006	0.00131	0	0.00023	0.00121	0.00059	0	0.00271	0.03034	0.00027	0.00045	0.00035	0.00025	0	0.00436	0	0.00096	0	0.00416	0	0.00025	0	0.00373	0.00309	0.00015	0.00205	0.00702	0.00257	0.00328	0	0.00965	0.00061	0.0014	0.00052	0	0.00022	0.01296	0.01202	0.00234
	Firmicutes|Clostridia|Lachnospirales|Lachnospiraceae|Anaerostipes	0.00151	0.00094	0	0	0	0	0.00145	0	0	0.00525	0	0.00061	0.00135	0	0.00066	0.00035	0	0.00153	0	0	0	0	0	0	0	0.00163	0.00042	0	0.00036	0	0	0	0	0.00023	0.00071	0	0.01588	0	0	0.00133	0	0	0.0038	0	0.00051	0	0	0.00094
	Firmicutes|Clostridia|Lachnospirales|Lachnospiraceae|Lachnospiraceae FCS020 group	0.00019	0	0	0	0	0	0	0	0	0	0	0	0	0	0	0	0.0004	0.00089	0	0.00036	0	0.00135	0	0	0	0.00029	0	0.00029	0.00047	0	0	0	0	0	0	0	0	0.00072	0	0	0	0	0.00023	0	0	0.00085	0	0
	Firmicutes|Clostridia|Lachnospirales|Lachnospiraceae|[Eubacterium] hallii group	0.00155	0.01094	0.00222	0.01089	0	0.00299	0.00242	0	0	0.00803	0.00027	0.00157	0.0034	0.01155	0.00428	0	0.00199	0	0.00395	0.001	0.00122	0	0.00043	0.00158	0.0003	0.00873	0.00032	0.00337	0	0.00292	0.00265	0	0	0.00013	0.01815	0.0003	0	0.00177	0	0.00485	0	0.0135	0.01545	0	0	0.00619	0.0127	0.00135
	Firmicutes|Clostridia|Lachnospirales|Lachnospiraceae|[Eubacterium] eligens group	0	0	0.00036	0	0	0.00037	0	0	0	0	0	0.00073	0	0	0.00044	0	0	0	0	0.00226	0.00017	0	0	0.00081	0.00015	0.00096	0.00119	0.00085	0.00115	0.00013	0	0	0	0.0002	0	0	0.00011	0.0009	0	0	0.00047	0.01291	0.00254	0	0	0.00903	0.00977	0
	Firmicutes|Clostridia|Lachnospirales|Lachnospiraceae|Lachnospira	0	0.00128	0	0	0	0	0	0	0	0	0	0	5e-05	0	0.00052	0.00104	0	0.00053	0	0.00027	0	0	0.00051	0.00056	0	0	0.00035	0.00352	0.00226	0	0	0	0	0	0	0	0	0.00075	0	0	0.00033	0.00076	0	0.00105	0.00304	0.00128	0	0
	Firmicutes|Clostridia|Lachnospirales|Lachnospiraceae|Lachnospiraceae ND3007 group	0	0.00453	0	0	0	0	0	0	0	0.00107	0.00018	0	0.00019	0	0	0.0006	0	0	0	0.00068	0	0	0	0.00049	0	0	0	0	0	0	0	0	0	0	0.00026	0	0.00023	0.00066	0	0	0	0.00126	0.00029	0	0.00087	0.00071	0.00063	0
	Firmicutes|Clostridia|Lachnospirales|Lachnospiraceae|[Eubacterium] ruminantium group	0.00077	0	0.00216	0	0	0	0	0	0	0	0	0.00011	0	0.00149	0	0	0	0	0.00141	0.00032	0	0	0.00023	0	0.00111	0	0.00045	0	0	0	0	0	0	0	0	0	0	0	0	0	0	0	0.00744	0	0.00011	0.00147	0	0
	Firmicutes|Clostridia|Lachnospirales|Lachnospiraceae|[Ruminococcus] torques group	0.00801	0.00118	0.03833	0.00508	0	0.02843	0.00104	0.00057	0	0.06111	0.00045	0.00122	0.00084	0.00143	0.00332	0.00406	0.00837	0.00354	0	0	0.00391	0.00071	0	0.00897	0	0.00624	0.00151	0.00955	0.00068	0.00337	0.00055	0	0.00052	0.00063	0.00103	0	0.0012	0.00992	0	0.00413	0.00065	0.0329	0.00127	0.00867	0.00188	0.00454	0.00649	0
	Firmicutes|Clostridia|Lachnospirales|Lachnospiraceae|Agathobacter	0	0.00192	0.00108	0.00313	0	0.00127	0.00132	0.00298	0	0.0023	0.00154	0.00299	0.01289	0.00116	0	0.01937	0	0	0	0.00982	0.01697	0.00061	0.02021	0.00781	0.00133	0	0.00276	0.09605	0.03674	0	0	0	0.01487	0	0	0	0.00394	0.15016	0	0.00152	0.03705	0.00052	0.00265	0.00514	0.06039	0.04501	0.00356	0.00041
	Firmicutes|Clostridia|Lachnospirales|Lachnospiraceae|Roseburia	0.00151	0.00424	0.00108	0.00055	0	0	0	0.00043	0	0	0	0	0	0	0.00133	0.00199	0	0.00207	0.00107	0.01217	0	0.00108	0.00137	0.00253	0	0	0.00414	0.04538	0.01048	0.00073	0	0.00094	0	0	0.01359	0	0.0012	0.00274	0	0	0.00121	0.00135	0.0049	0.01094	0.03143	0.03229	0.0034	0.0024
	Firmicutes|Clostridia|Lachnospirales|Lachnospiraceae|Lachnospiraceae UCG-001	0.00062	0.00039	0	0	0	0	0	0	0	0	0	0	0	0	0	0.00038	0	0	0	0	0	0	0.0002	0	0	0	0	0	0	0	0	0	0	0	0.00481	0	0	0	0	0	0	0	0	0	0	0	0	0
	Firmicutes|Clostridia|Lachnospirales|Lachnospiraceae|Blautia	0.00576	0.00601	0.00306	0.00824	0	0.02357	0.0017	0.00123	0	0.05639	0.01212	0.00134	0.01238	0.00946	0.00229	0.00313	0.00375	0.01369	0.00234	0.03551	0.02625	0	0.00245	0.021	0	0.00682	0.00806	0.03946	0.00416	0.01016	0.00093	0.00992	0.00863	0.00051	0.00404	0.01642	0.02582	0.03947	0	0.00777	0.02002	0.10068	0.01124	0.00109	0.00388	0.04785	0.06862	0.00784
	Firmicutes|Clostridia|Lachnospirales|Lachnospiraceae|Marvinbryantia	0	0.00562	0	0	0	0	0	0	0	0	0	0.00057	0.0003	0	0	0	0	0.00153	0	0	0	0	0	0.00032	0	0	0	0.00214	0	0	0	0	0	0	0.00096	0	0	0.00048	0	0	0	0	0	0	0	0.00232	0.00059	0
	Firmicutes|Clostridia|Lachnospirales|Lachnospiraceae|[Ruminococcus] gauvreauii group	0.00066	0.00261	0	0	0	0	0	0	0	0.00964	0	0	0	0	0	0.00046	0	0	0	0	0.0013	0.00383	0	0	0	0	0.00042	0.0029	0	0	0	0.00275	0	0.00129	0.00026	0.00038	0.00086	0.00286	0	0.00073	0	0.0257	0	0.00067	0	0.00251	0.01313	0.00316
	Firmicutes|Clostridia|Lachnospirales|Lachnospiraceae|CAG-56	0	0.00064	0	0	0	0	0	0	0	0	0	0	0	0	0	0	0	0	0	0	0	0	0	0	0	0	0	0.00073	0	0.00025	0	0	0	0	0	0	0	0	0	0	0	0.00012	0	0	0	0	0	0
	Firmicutes|Clostridia|Lachnospirales|Lachnospiraceae|Lachnospiraceae NK4A136 group	0.00549	0.00912	0.00132	0.00014	0	0.00045	0.00019	0.00157	0	0.00123	0	0	0	0.00154	0.00089	0	0	0.00508	0.0005	0.00674	0	0	0.00237	0.00257	0	0	0.00684	0.0036	0.00786	0.00724	0	0	0.00089	0	0.00218	0	0.00206	0.00066	0	0.00061	0.01359	0.0009	0.00012	0.00101	0.00203	0.01021	0.00138	0
	Firmicutes|Clostridia|Lachnospirales|Lachnospiraceae|Butyrivibrio	0	0.00281	0.00048	0	0	0	0	0.00032	0	0	0	0.00494	0	0	0	0	0	0.00071	0.0001	0.01796	0	0	0.00157	0.00668	0.00022	0	0	0.00639	0	0	0	0	0	0	0	0	0	0	0	0	0.00028	0	0.0045	0	0	0	0.00044	0
	Firmicutes|Clostridia|Lachnospirales|Lachnospiraceae|Lachnospiraceae UCG-004	0	0.00089	0	0	0	0	0	0	0	0.00096	0	0	0	0	0.00089	0.00027	0	0	0	0.00045	0	0.00044	0	0	0	0	0	0.00196	0.00219	0	0	0	0	0	0	0	0	0.00484	0	0	0	0.00045	0	0	0.00402	0.00085	0	0
	Firmicutes|Clostridia|Lachnospirales|Lachnospiraceae|Lachnoclostridium	0	0	0	0	0	0	0	0	0	0	0	0	0	0	0.0017	0	0	0	0	0	0	0	0	0	0	0	0	0	0.00025	0	0	0	0	0	0.00032	0	0	0	0	0	0	0.00017	0	0	0	0	0.00032	0
	Firmicutes|Clostridia|Lachnospirales|Lachnospiraceae|Howardella	0	0.00039	0	0	0	0	0	0	0	0	0	0.00096	0	0	0.00133	0	0.00391	0	0	0.00027	0	0	0	0.00025	0	0.00422	0	0.00088	0	0	0	0	0	8e-05	0.00077	0	0	0	0	0.00024	0.00158	0	0	0	0	0.00156	0.01103	0
	Firmicutes|Clostridia|Oscillospirales|Ruminococcaceae|[Eubacterium] siraeum group	0.00132	0.00365	0	0	0	0	0	0	0	0	9e-05	0	0	0	0.00753	0	0	0	0.00017	0.0014	0	0	0	0.00271	0.00015	0	0	0.00012	0	0	0	0	0	0	0	0	0	0	0	0	0	0	0.0011	0	0	0.00426	0.00637	0
	Firmicutes|Negativicutes|Acidaminococcales|Acidaminococcaceae|Phascolarctobacterium	0	0	0	0	0	0	0	0	0	0.00445	0	0	0	0	0.00155	0.00523	0.03922	0	0	0	0	0	0	0	0	0.00077	0	0	0.03286	0	0	0	0	0	0.00032	0	0.00657	0	0	0	0	0	0.00023	0.00206	0	0	0.00194	0
	Firmicutes|Clostridia|Clostridiales|Clostridiaceae|Sarcina	0	0.00508	0.0015	0	0	0	0	0	0	0	0	0.01037	0	0	0	0.0006	0	0.001	0.00198	0	0	0	0	0	0	0	0	0.00513	0	0.0053	0	0	0.00113	0	0.02526	0	0	0	0	0	0.00177	0	0	0	0	0	0.00277	0
	Firmicutes|Negativicutes|Veillonellales-Selenomonadales|Selenomonadaceae|Anaerovibrio	0	0	0	0	0	0	0	0	0	0	0	0	0.00044	0	0	0	0	0	0	0	0	0	0	0	0	0	0	0	0	0	0	0	0	0	0	0	0	0	0	0	0	0	0	0	0	0.00038	0.0002	0
	Firmicutes|Bacilli|RF39|Unknown|Unknown	0.0048	0.01114	0.00972	0	0	0	0.00223	0	0	0	0.00514	0.02603	0.00475	0.01909	0	0	0	0	0.00241	0.02579	0	0	0	0.00612	0.03223	0.00058	0.0026	0.00146	0	0	0	0	0.00741	0.0229	0.01385	8e-05	0.0024	0	0	0.01165	0	0	0.02029	0.00063	7e-05	0.027	0.01736	0
	Firmicutes|Bacilli|Erysipelotrichales|Erysipelatoclostridiaceae|Erysipelotrichaceae UCG-003	0.00344	0.00301	0.00234	0.0014	0.00026	0.00344	0.00031	0.0008	0	0.13582	0.00033	8e-05	0.00747	0.00182	0.04593	0	0.00104	0.03937	0.00037	0	0.0003	0	0.00057	0.01347	0	0.00355	0.00061	0.00044	0.00111	0.00044	0	0.02333	0.00492	0.00797	0.00186	0.00335	0.00063	0.00111	0	0	0.00368	0.04327	0.00916	0.00156	0.00515	0.00151	0.00154	0.01926
	Firmicutes|Bacilli|Erysipelotrichales|Erysipelatoclostridiaceae|Catenibacterium	0.04343	0.00187	0.0048	0.08128	0	0	0	0.00041	0	0	0.00285	0.00459	0.00282	0.10016	0.0449	0.00054	0.00909	0	0.0006	0.00846	0.10462	0	0	0.00011	0.00107	0	0	0.00554	0	0.01686	0.00024	0	0.05585	0.00467	0.02558	0.01736	0.05981	0.007	0	0.02749	0.01434	0.0146	0.04271	0.00194	0	0.01645	0.02167	0
	Firmicutes|Bacilli|Erysipelotrichales|Erysipelotrichaceae|Holdemania	0	0	0	0	0	0	0	0	0	0	0	0	0	0	0.00074	0	0	0.00024	0	0	0	0	0	0	0	0	0	0	7e-05	0	0	0	0	0	0	0	0	0	0	0	0	0	0	0	0	0	0	0
	Firmicutes|Bacilli|Erysipelotrichales|Erysipelotrichaceae|Solobacterium	0	0.0001	0.00066	0.00078	0	0	0	0	0	0	0	0.0008	0	0	0	0	0	0	0	0.0005	0	0	0	0	0	0	0	0	0	0	0.00028	0	0	0.0001	0	0	0	0	0	0.00036	0	0.00024	0	0	0	0	0	0
	Firmicutes|Bacilli|Erysipelotrichales|Erysipelatoclostridiaceae|Unknown	0	0	0	0	0	0	0	0	0	0	0	0	0	0	0	0	0.00016	0	0	0	0	0	0	0	0	0	0	0	0	0	0	0	0	0	0	0	0	0	0	0	0	0	0	0	0	0.00104	0	0
	Firmicutes|Bacilli|Erysipelotrichales|Erysipelatoclostridiaceae|UCG-004	0	0	0	0	0	0	0	0	0	0	0	0	0	0	0	0	0	0	0	0	0	0	0	0	0	0	0	0	0	0	0	0	0	0	0	0	0	0	0	0	0	0	0	0	0	0	0.00016	0
	Firmicutes|Bacilli|Erysipelotrichales|Erysipelatoclostridiaceae|Asteroleplasma	0	0	0	0	0	0	0.00041	0	0	0	0.00092	0	0	0	0	0	0	0	0	0	0	0	0	0	0	0	0	0.00021	0	0	0	0	0	0	0	0	0	0.00042	0	0	0	0	0	0	0	0	0	0
	Firmicutes|Bacilli|Erysipelotrichales|Erysipelotrichaceae|Unknown	0	0.00079	0	0	0	0	0	0	0	0	0	0	0	0	0	0	0	0	0	0	0	0	0	0	0.00015	0	0	0	0	0	0	0	0	0	0.00391	0	0	0	0	0	0	0	0	0	0	0	0	0
	Firmicutes|Bacilli|Erysipelotrichales|Erysipelotrichaceae|Turicibacter	0	0.05299	0.02867	0.00556	0	0.00045	0.00119	0.0012	0	0.00021	0.01779	0.01137	0.00205	0.00242	0.02792	0.00095	0	0.00118	0	0.00222	0	0.00084	0.02355	0.01361	0.00236	0.00182	0	0.00308	0.00136	0.00225	0.00152	0.03523	0.00441	0	0.00539	0.00023	0	0.00192	0	0.00061	0.00638	0.00083	0.00023	0.01734	0.00395	0	0.00047	0
	Firmicutes|Bacilli|Izemoplasmatales|Unknown|Unknown	0	0	0	0	0	0	0	0	0	0	0	0.00103	0	0	0.00059	0	0	0	0	0	0	0	0	0	0.00055	0	0	6e-05	0	0	0	0	0	0	0.00077	0	0	0	0	0	0	0	0	0	0	0	0.00075	0
	Firmicutes|Bacilli|Bacillales|Planococcaceae|Rummeliibacillus	0	0	0	0	0	0	0	0	0.02946	0	0	0	0	0	0.10169	0	0.00351	0	0.03442	0	0	0	0	0	0	0.19524	0	0	0	0	0	0	0	0	0	0	0	0	0	0	0	0	0	0	0	0	0	0
	Firmicutes|Bacilli|Bacillales|Planococcaceae|Kurthia	0	0	0	0	0	0	0	0	0	0	0	0	0	0	0	0	0	0	0	0	0	0	0	0	0	0	0	0	0	0	0	0	0	0.02044	0	0	0	0	0	0	0	0	0	0	0	0	0	0
	Cyanobacteria|Cyanobacteriia|Chloroplast|Unknown|Unknown	0.0036	0.04204	0.00294	0	0	0	0	0.00016	0	0	0.00021	0.00107	0	0.00363	0.00052	0	0.00702	0.01883	0.00164	0.0024	0.00065	0.00044	0	0.00011	0.00229	0	0	0	0	0.00079	0	0.00033	0	0	0.05328	0	0.00103	0	0.00012	0	0	0	0.00156	0	0	0	0.00257	0.00105
	Firmicutes|Bacilli|Lactobacillales|P5D1-392|Unknown	0	0	0	0	0	0.0006	0	0	0	0	0	0	0	0	0	0	0	0	0	0	0	0	0	0	0	0	0.00013	0	0	0	0	0.00062	0	0	0	0	0	0	0	0	0	0.00055	0	0	0	0	0	0
	Firmicutes|Bacilli|Lactobacillales|Lactobacillaceae|Ligilactobacillus	0.02506	0	0.02033	0	0.00029	0.00075	0.00185	0.00348	0.00907	0.00295	0.01791	0	0	0.27661	0	0.00128	0.00606	0	0.00532	0.01276	0.11039	0.00782	0.00054	0.00127	0.0131	0.01421	0	0.01503	0.00757	0	0.00183	0.00484	0.03222	0	0.00468	0.00388	0.03296	0.01578	0	0.0818	0.00763	0.00012	0.04058	0.00076	0.00022	0.00151	0.03302	0
	Firmicutes|Bacilli|Lactobacillales|Lactobacillaceae|Lapidilactobacillus	0	0	0.01637	0	0	7e-05	0.00097	0	0	0	0	0	0	0	0	0	0	0	0	0	0.0108	0	0	0.00091	0	0	0	0	0	0	0	0	0	0	0	0	0	0	0	0.00036	0	0	0	0	0	0	0	0
	Firmicutes|Bacilli|Lactobacillales|Lactobacillaceae|Companilactobacillus	0	0	0	0	0	0	0.01289	0	0	0	0	0	0	0	0	0	0	0	0	0	0	0.02023	0	0	0	0	0	0	0	0	0	0	0.0053	0	0	0.00015	0	0	0	0	0	0	0	0	0.00239	0	0	0
	Firmicutes|Bacilli|Lactobacillales|Lactobacillaceae|Paucilactobacillus	0	0	0	0	0	0	0	0	0	0	0	0	0	0	0	0	0	0	0	0	0	0	0	0	0	0	0	0	0	0	0	0	0	0	0	0	0	0	0	0	0	0.00418	0	0	0	0	0	0
	Firmicutes|Bacilli|Lactobacillales|Lactobacillaceae|Levilactobacillus	0	0	0	0.00014	0	0	0.00113	0	0.00056	0	0	0	0	0	0	0	0.00367	0	0.0009	0.05623	0.20911	0	0	0	0	0	0	0	0	0.00451	0	0.18709	0.006	0	0	0	0.00034	0	0.00021	0.01153	0	0	0	0	0	0.0043	0	0
	Firmicutes|Bacilli|Lactobacillales|Lactobacillaceae|Lactiplantibacillus	0	0	0.09782	0.01473	0.03995	0.10515	0.01908	0	0.00584	0.0219	0.02776	0	0.00023	0	0	0.00044	0	0.00944	0.05956	0.09478	0.02026	0.07112	0.10638	0.00169	0	0	0.18314	0	0	0.01743	0.00124	0.10043	0.03766	0.00023	0.00109	0.00185	0.00223	0.00782	0	0.00528	0.00023	0.1224	0.00865	0	0.00301	0.00288	0	0.00111
	Firmicutes|Bacilli|Lactobacillales|Lactobacillaceae|Unknown	0	0	0	0	0	0.00251	0	0	0	0	0.00048	0	0	0	0	0	0	0	0.00134	0.00122	0	0	0.00222	0	0	0	0.00218	0	0	0	0	0.00074	0.00145	0	0	0	0	0	0	0	0	0.00069	0	0	0	0	0	0
	Firmicutes|Bacilli|Erysipelotrichales|Erysipelotrichaceae|Holdemanella	0.00035	0	0.00048	0	6e-05	0.00849	0.00264	0.0035	0.00028	0.02271	0.03842	0.00544	0.00044	0.0016	0.00436	0.01245	0.00239	0	0	0.00086	0.00022	0	0.00074	0.00355	0	0.01046	0.00822	0.00683	0.0061	0.00337	0.00017	0.07698	0.01121	0.00053	0.0888	0.00514	0.00286	0.03075	0.00211	0.02148	0.0155	0.01049	0.0038	0.01768	0.02581	0.00421	0.03813	0
	Firmicutes|Bacilli|Erysipelotrichales|Erysipelatoclostridiaceae|Erysipelatoclostridium	0	0	0	0	0	0.00011	0	0	0	0.00027	0	8e-05	0	0	0.00384	0	0.00032	0	0	0	0	0.00497	0	0	0.00011	0.00019	0	0	0	0.00013	0	0	0	0	0	0.00023	0	9e-05	0	0	0	0.00036	0	0	0	0.00057	0	0.00041
	Firmicutes|Clostridia|Peptostreptococcales-Tissierellales|Family XI|Finegoldia	0	0	0	0	0	0	0	0	0	0	0	0	0	0	0	0	0	0.02786	0	0	0	0	0	0	0.02588	0.00883	0	0	0	0	0.04139	0	0	0.01551	0	0	0.00217	0	0	0.02348	0	0	0	0	0	0	0	0
	Firmicutes|Bacilli|Lactobacillales|Lactobacillaceae|HT002	0	0	0	0.03617	0	0	0	0	0	0.00916	0.00092	0	0	0	0	0	0	0	0.00375	0	0	0.0031	0	0.04769	0	0.00509	0	0	0	0	0	0	0	0	0	0	0	0	0	0	0	0	0	0.3414	0	0.00184	0	0
[truncated: 332 more columns]

## Sheet: Figure2B
Figure 2B	Iron_deficiency	Deficiency	No-deficiency	Deficiency	No-deficiency	No-deficiency	No-deficiency	No-deficiency	No-deficiency	Deficiency	Deficiency	Deficiency	Deficiency	No-deficiency	Deficiency	No-deficiency	No-deficiency	Deficiency	No-deficiency	No-deficiency	Deficiency	Deficiency	Deficiency	Deficiency	Deficiency	Deficiency	Deficiency	Deficiency	No-deficiency	Deficiency	No-deficiency	Deficiency	Deficiency	No-deficiency	Deficiency	No-deficiency	No-deficiency	No-deficiency	No-deficiency	Deficiency	Deficiency	Deficiency	Deficiency	No-deficiency	No-deficiency	No-deficiency	No-deficiency	Deficiency	Deficiency
	subject_id	IA1	IA10	IA11	IA12	IA2	IA3	IA4	IA5	IA6	IA7	IA8	IA9	IB1	IB10	IB11	IB12	IB2	IB3	IB4	IB5	IB6	IB8	IB9	IC1	IC10	IC11	IC12	IC2	IC3	IC4	IC5	IC6	IC7	IC8	IC9	ID1	ID10	ID11	ID12	ID2	ID3	ID4	ID5	ID6	ID7	ID8	ID9	IE1
	Bacteria|Firmicutes|Bacilli|Lactobacillales|Lactobacillaceae|Limosilactobacillus	0.00789	0.00079	0.00684	0.14536	0.94374	0.03741	0.22368	0.02501	0.00098	0.23533	0.00062	0	0.00028	0.10703	0	0.03749	0.00104	0.13711	0.00596	0	0.04083	0.23565	0.25657	0.31133	0.00373	0.00298	0.00032	0.00961	0.00061	0.15347	0.05034	0.00131	0.01773	0	0.00083	0.58529	0.04044	0.00111	0.23191	0.03902	0.02179	0.00038	0.01458	0.06768	0	0.00402	0.0189	0.08423
	Bacteria|Firmicutes|Clostridia|Clostridiales|Clostridiaceae|Unknown	0.00592	0.00143	0.00426	0.0014	0	0	0.00075	0	0	0	0	0.00069	0	0	0	0	0	0	0.00285	0.00167	0	0.00039	0	0.00074	0.00299	0	0.0043	0	0	0	0.00155	0	0.00366	0.00048	0	0	0	0	0	0	0.00102	0.00456	0	0	0	0	0	0
	Bacteria|Firmicutes|Clostridia|Peptostreptococcales-Tissierellales|Peptostreptococcaceae|Unknown	0	0.00153	0.0027	0	0	0	0	0.00066	0	0	0.00083	0.00214	0.00635	0	0.00111	0.00038	0	0	0	0.00109	0	0	0.00382	0	0.00059	0	0	0.00035	0	0.00035	0	0	0.00197	0	0.00013	0.00058	0	0.00012	0	0.00024	0	0.00135	0	0	0	0	0	0
	Bacteria|Firmicutes|Clostridia|Peptostreptococcales-Tissierellales|Family XI|Ezakiella	0	0	0	0	0	0	0	0	0	0	0	0	0	0	0	0	0	0	0	0	0	0	0	0	0.00218	0.00509	0	0	0	0	0	0	0	0	0	0	0.00023	0	0	0	0	0	0	0	0	0	0	0
	Bacteria|Firmicutes|Clostridia|Peptostreptococcales-Tissierellales|Family XI|Fenollaria	0	0	0	0	0	0	0	0	0	0	0	0	0	0.00132	0	0	0.01945	0	0.00017	0	0	0	0	0	0.22555	0.08812	0	0	0	0	0.00034	0	0	0.00343	0	0	0.0016	0	0	0.00012	0	0	0	0	0.0004	0	0.00012	0
	Bacteria|Firmicutes|Bacilli|Lactobacillales|Lactobacillaceae|Lactobacillus	0.02282	0.00079	0.0114	0.25819	0.00671	0.06381	0.00921	0.56784	0.00169	0.08939	0.00175	0.00207	0.00026	0.00176	0	0.26906	0	0.00059	0.34173	0.00036	0.00946	0.19391	0.00029	0.27092	0.01521	0.01296	0.00013	0.00328	0.0014	0.19867	0.0009	0.01591	0	0.00081	0	0.23143	0.21021	0.00192	0.52934	0.00898	0.00079	0.00142	0.00594	0.01945	0	0.04402	0.01519	0.79877
	Bacteria|Firmicutes|Clostridia|Unknown|Unknown|Unknown	0	0	0	0	0	0	0	0	0	0	0	0	0	0	0	0.00014	0	0.00189	0	0	0	0.00113	0	0	0	0	0	0	0	0	0	0	0	0	0	0	0	0	0	0	0	0	0	0	0	0	0	0
	Bacteria|Firmicutes|Clostridia|Oscillospirales|Ruminococcaceae|Subdoligranulum	0.00951	0.00927	0.01391	0.01068	0.00151	0.02203	0.00047	0.00318	0	0.02024	0.00802	0.02021	0.00696	0.05374	0.00081	0.00193	0.00566	0.04822	0.00465	0.01466	0.01805	0.00342	0.00094	0.00577	0.00048	0.00182	0.06295	0.02276	0.01607	0.008	0.00096	0.02022	0.00441	0.00104	0.15408	0.00846	0.00069	0.00731	0.0008	0.00928	0.04101	0.00762	0.01689	0.00088	0.02146	0.03542	0.03476	0.02107
	Bacteria|Firmicutes|Bacilli|Lactobacillales|Lactobacillaceae|Pediococcus	0.00379	0	0.00882	0.0415	0.001	0.16361	0.27193	0.00043	0	0	0	0	0	0	0	0	0	0	0.16448	0	0.0644	0.01025	0.00163	0.00056	0	0.00096	0.00087	0	0	0	0	0	0.03564	0.00122	0	0.00038	0.01714	0	0	0.02433	0	0.01113	0	0.00017	0	0.00033	0	0
	Bacteria|Firmicutes|Clostridia|Clostridiales|Clostridiaceae|Clostridium sensu stricto 1	0.06285	0.18937	0.12793	0.03919	0.00016	0.01549	0.01474	0.00714	0	0.00471	0.01814	0.047	0.0007	0.02118	0.08279	0.01008	0.00981	0.02113	0.06177	0.11921	0.04465	0.00548	0.00747	0.01766	0.03839	0.05222	0.18513	0.09576	0.00341	0.0081	0.00974	0.01571	0.25487	0.01455	0.04001	0.00122	0.00023	0.01693	0.00014	0.01353	0.14114	0.18887	0.01476	0.23916	0.02044	0.00383	0.00878	0
	Bacteria|Firmicutes|Bacilli|Lactobacillales|Streptococcaceae|Streptococcus	0.00023	0.00128	0.01002	0.02713	0	0.00991	0.0017	0.00084	0.0007	0.01226	0.02868	0.00268	0.0007	0.05726	0.01758	0.00161	0.01985	0.00933	0.0065	0.01864	0.01098	0.03501	0.11995	0.00123	0	0.05538	0.00254	0.02572	0.00251	0.00984	0	0.0885	0.0007	0.0002	0.00019	0.01376	0.01337	0.00821	0	0.08956	0.04757	0.06005	0.04248	0.05981	0.0083	0.00038	0.00174	0.00088
	Bacteria|Firmicutes|Clostridia|Peptostreptococcales-Tissierellales|Family XI|Anaerococcus	0	0	0	0	0	0	0	0	0	0	0	0	0	0.00429	0	0	0.04305	0.01505	0	0	0	0	0	0	0.10373	0.01017	0	0	0	0	0.14221	0	0.00549	0.06975	0	0	0	0	0	0.06013	0	0	0	0	0	0	0	0
	Bacteria|Proteobacteria|Gammaproteobacteria|Burkholderiales|Comamonadaceae|Comamonas	0	0	0	0	0	0	0	0	0	0	0	0	0	0	0.15198	0	0.00104	0	0	0	0	0	0	0	0	0.00019	0	0.00038	0	0	0	0	0	0	0	0	0	0	0	0	0	0	0	0	0	0	0.00012	0
	Bacteria|Proteobacteria|Gammaproteobacteria|Burkholderiales|Sutterellaceae|Sutterella	0	0	0	0	0	0	0	0	0	0	0.00077	0	0.00016	0.00011	0.00044	0	0	0	0	0	0	0	0.00071	0.00025	0	0	0	0.00161	0	0	0.0001	0	0	0	0	0	0	0.00051	0	0	0	0.00059	0	0	0	0.00033	0.00028	0
	Bacteria|Proteobacteria|Gammaproteobacteria|Burkholderiales|Oxalobacteraceae|Oxalobacter	0	0	0	0	0	0	0	0	0	0	0	0	0	0	0	0	0	0.00159	0	0	0	0	0.00011	0	0	0	0	0	0	0	0	0	0	0	0	0	0	0	0	0	0	0	0	0	0.00011	0	0.00107	0
	Bacteria|Proteobacteria|Gammaproteobacteria|Enterobacterales|Succinivibrionaceae|Succinivibrio	0.00012	0	0	0	0	0.00019	0	0	0	0	0.00071	0.00073	0	0	0	0.00278	0	0	0.00013	0.00244	0	0	0.00516	0	0	0	0	0.02575	0.03272	0	0.00034	0	0.00028	0	0.00141	8e-05	0	0	0	0.00067	0.00735	0	0	0	0	0.00137	0.01633	0
	Bacteria|Proteobacteria|Gammaproteobacteria|Enterobacterales|Pasteurellaceae|Haemophilus	0	0	0	0	0	0	0	0	0	0	0.00089	0	0	0	0.00281	0.00033	0	0	0	0	0	0.00022	0.00616	0	0	0	0.00196	0.00029	0.00065	0	0	0	0	0	0	0	0	0	0	0	0.00754	0	0	0.00732	0.00482	0	0	0
	Bacteria|Proteobacteria|Gammaproteobacteria|Enterobacterales|Enterobacteriaceae|Klebsiella	0	0	0.00102	0.00078	0.00016	0.04549	0	0.00955	0	0	0.01289	0.00991	0.00035	0.02695	0.00362	0	0.00191	0.00283	0	0	0	0	0.00057	0	0	0	0	0	0.00158	0.06086	0.00059	0.04351	0.00056	0	0.02719	0.00046	0.00166	0.00102	0	0.00061	0	0	0.02063	0	0	0	0.00218	0
	Bacteria|Proteobacteria|Gammaproteobacteria|Enterobacterales|Enterobacteriaceae|Unknown	0	0	0	0	0	0	0	0.0002	0	0	0	0	0	0.00303	0	0	0	0	0	0	0	0	0	0	0	0	0	0	0	0	0	0	0	0.00013	0	0	0.00154	0	0	0	0	0	0	0	0	0	0	0
	Bacteria|Proteobacteria|Gammaproteobacteria|Enterobacterales|Enterobacteriaceae|Enterobacter	0	0	0.00234	0.00343	0	0.01414	0	0.00555	0	0.00734	0.01137	0.00069	0	0.02948	0.00251	0	0	0.00938	0	0	0	0.00022	0	0	0	0.00173	0	0	0	0.00784	0	0.01054	0	0.00099	0.01052	0	0	0.00361	0	0.00188	0	0	0.02236	0	0	0.00227	0	0
	Bacteria|Proteobacteria|Gammaproteobacteria|Pseudomonadales|Pseudomonadaceae|Pseudomonas	0	0.0001	0	0	0.00263	0.00019	0	0	0	0.00204	0.0003	0	0.00019	0	0	0	0	0	0	0	0	0	0.00026	0	0	0	0	0	0	0.00013	0	0.00033	0	0	0.00026	0	0	0	0.00059	0	0	0.00038	0	0.00358	0.00043	0	0	0
	Bacteria|Bacteroidota|Bacteroidia|Bacteroidales|Rikenellaceae|Alistipes	0	0	0	5e-05	0	0	0.00031	0	0	0.00402	0	0	0	0.00391	0.01307	0	0	0.00136	0	0.00023	0	0	0.00154	0	0	0	0.00032	0	0.00359	0	7e-05	0.00021	0	0	0	0	0.00023	0.00057	0.00023	0	0.00149	0	0.01591	0	0.00033	0.00052	0	0
	Bacteria|Bacteroidota|Bacteroidia|Bacteroidales|Rikenellaceae|Rikenellaceae RC9 gut group	0.00429	0.02124	0.00012	0	0	0	0	0	0	0	0	0.01271	0.00077	0	0	0	0	0	0	0.0052	0	0	0	0	0	0.00221	0	0	0	0	0	0	0	0.00028	0.00692	0	0	0	0	0	0	0.00047	0	0.00013	0	0.07135	0.0263	0
	Bacteria|Bacteroidota|Bacteroidia|Bacteroidales|Tannerellaceae|Parabacteroides	0	0	0	0	0	0	0	0	0	0.00145	0	0	0	0	0.0127	0	0	0.00124	0	0	0	0	0.00026	0	0	0.00125	0.00055	0.00026	0.00014	0	0	0	0	0	0	0	0	0.0028	0	0	0	0.00017	0.01233	0	0.00065	0	0.00012	0
	Bacteria|Bacteroidota|Bacteroidia|Bacteroidales|Bacteroidaceae|Bacteroides	0	0	0	0	0	7e-05	0	7e-05	0	0.03626	6e-05	0.00023	0.00023	0	0.11107	0.00025	0.00032	0.00673	0	0.00158	0	0.11871	0.0006	0.00074	0	0.01305	0.00501	0.00249	0.02045	0	0.00017	0.00012	0.00164	0	0	0.0001	0.01965	0.00418	0	0	0.00414	0.00233	0.01862	0.00185	0.00478	0.00331	0.00059	0
	Bacteria|Bacteroidota|Bacteroidia|Bacteroidales|Muribaculaceae|Unknown	0.00031	0	0	0	0	0	0.00016	0	0	0	0	0.00038	0.00088	0.00033	0	0.00019	0	0	0	0	0	0	0	0	0.00011	0	0	0	0	0	0.0001	0	0	0.00013	0.00051	0	0	0.00613	0	0	0.00056	0.00064	0.00259	0	0	0.0174	0.01629	0
	Bacteria|Bacteroidota|Bacteroidia|Bacteroidales|Prevotellaceae|Prevotella_9	0.00104	0.00173	0.0018	0.00153	0.00032	0.0052	0.00833	0.00173	0	0	0.00615	0.00674	0.04947	0.01018	0.00244	0.41655	0.00072	0.00307	0.00077	0.05818	0.00256	0.16576	0.02361	0.01382	0.01982	0.06038	0.215	0.20336	0.30633	0.00251	0.00396	0.00234	0.00882	0.00058	0.00789	0	0.00308	0.38778	0.09108	0.00443	0.19547	0.12693	0.02622	0.01789	0.19867	0.12752	0.27091	0.00228
	Bacteria|Bacteroidota|Bacteroidia|Bacteroidales|Prevotellaceae|Unknown	0	0	0	0	0	0	0	9e-05	0	0	0	0.00115	0.00179	0	0	0.00065	0	0	0	0	0	0	0.00105	0.0006	0	0	0.01362	0	0	0	0.00028	0	0.00075	0	0.00013	0	0	0	0	0	0.00065	0.00525	0.00277	0	0	0.01641	0.00324	0
	Bacteria|Bacteroidota|Bacteroidia|Bacteroidales|Prevotellaceae|Prevotella_7	0	0	0	0	0	0	0	0	0	0	0	0.00034	0	0	0	0	0	0	0	0	0	0	0	0	0	0	0	0	0	0	0	0	0	0	0	0	0	0	0	0	0.00051	0	0	0	0	0.00028	0.00095	0
	Bacteria|Bacteroidota|Bacteroidia|Bacteroidales|Prevotellaceae|Prevotella	0	0.00133	0	0	0	0.00314	0	0.00032	0	0	0.0014	0	0.0027	0.00088	0.00074	0.03874	0	0	0	0.00131	0.00074	0	0.00422	0.00324	0.00022	0.0023	0.02701	0.01807	0.04488	0.00035	0.00028	0	0.00019	0	0.00115	0	0.00051	0.08499	0	0	0.00838	0.00553	0.00311	0.00934	0.03074	0.02662	0.01622	0
	Bacteria|Bacteroidota|Bacteroidia|Bacteroidales|Prevotellaceae|Prevotellaceae NK3B31 group	0	0	0	0	0	0	0	0	0	0	0	0.00019	0	0	0	0	0	0	0	0.00072	0	0	0	0	0	0	0	0	0	0	0	0	0	0	0.00013	0	0	0	0	0	0	0	0	0	0	0.01749	0	0
	Bacteria|Bacteroidota|Bacteroidia|Bacteroidales|Prevotellaceae|Alloprevotella	0	0	0	0	0	0	0	0	0	0	0	0	0	0.00011	0.00022	0.04928	0	0	0	0.00063	0.00035	0	0.0014	0.00229	0	0	0.001	0.00372	0.02213	0	0	0	0.00056	0	0.00237	0	0	0.0089	5e-05	0	0	0.00225	0	0.0016	0.06858	0.00364	0.00332	0
	Bacteria|Bacteroidota|Bacteroidia|Bacteroidales|Barnesiellaceae|Barnesiella	0	0	0	0	0	0	0	0	0	0	0	0	0	0	0	0	0	0	0	0	0	0	0	0	0	0	0	0	0	0	0	0	0	0	0	0	0	0	0	0	0	0	0.00323	0	0	0.00104	0	0
	Bacteria|Bacteroidota|Bacteroidia|Bacteroidales|Marinifilaceae|Odoribacter	0	0.0001	0	0	0	0	0	0	0	0.00295	0.00039	0	0	0	0	0	0.0004	0	0	0	0	0	0.00011	0	0	0	0.00148	0.00023	0.00108	0	0.0001	8e-05	0.00028	0	0	0	0	0.00027	9e-05	0	0.00088	0.00028	0.01914	0	0.00297	0	0	0
	Bacteria|Bacteroidota|Bacteroidia|Bacteroidales|Marinifilaceae|Butyricimonas	0	0	0	0	0	0	0	0	0	0	0	0	0	0	0	0	0	0	0	0	0	0	0	0	0	0	0	0	0.00025	0	0	0.00012	0	0	0	0	0	0	0	0	0	0	0.00098	0	0	0	0	0
	Bacteria|Proteobacteria|Gammaproteobacteria|Enterobacterales|Enterobacteriaceae|Escherichia-Shigella	0.00035	0.02918	0.02417	0.03063	0	0.05757	0.00688	0.32865	0.00035	0.00375	0.01039	0.34847	0.36299	0.06919	0.14999	0.00967	0.00725	0.06923	0.0006	0.00204	0.00694	0.00194	0.00031	0.00025	0.05703	0.04175	0.00344	0.00064	0.00165	0.3082	0.01026	0.00693	0.00216	0.01049	0.06309	0.00195	0.34097	0.02498	0.07503	0.20309	0.00968	0.0065	0.07769	0.00282	0.00076	0.00222	0.0178	0.02101
	Bacteria|Actinobacteriota|Coriobacteriia|Coriobacteriales|Coriobacteriaceae|Collinsella	0.00174	0.00163	0.02105	0.16169	0	0.21871	0.02486	0.00105	0.00035	0.08114	0.00315	0.02894	0.00168	0.02189	0.00118	0.00098	0.02152	0.04905	0.00321	0.03094	0.10605	0.00243	0	0.00176	0.00347	0.02524	0.0027	0.00117	0.0005	0.10083	0	0.03355	0.03151	0.01729	0.02744	0.02947	0.0072	0.00454	0	0.02136	0.00801	0.00273	0.0166	0.00059	0.0021	0.00388	0.00676	0.00404
	Bacteria|Desulfobacterota|Desulfovibrionia|Desulfovibrionales|Desulfovibrionaceae|Desulfovibrio	0	0	0	0	0	0	0	0	0	0	0	0	0	0	0	0	0	0	0	0	0	0	0	0	0	0	0	0.00015	7e-05	0	0	0	0	0	0	0	0	0	0	0	0	0	0	0	0	0	0	0
	Bacteria|Desulfobacterota|Desulfovibrionia|Desulfovibrionales|Desulfovibrionaceae|Bilophila	0	0	0	0	0	0	0	0	0	0	0	0	0	0	0.00251	0	0	0	0	0	0	0	0	0	0	0	0	0	0	0	0	0	0	0	0	0	0	0	0	0	0	0	0.00081	0	0	0.00024	0	0
	Bacteria|Actinobacteriota|Coriobacteriia|Coriobacteriales|Coriobacteriales Incertae Sedis|Unknown	0.00035	0	0	0.00014	0	0	0.03593	0	0	0	0	0	0	0	0	0	0	0	0	0	0	0	0	0	0	0	0	0	0	0	0	0.00016	0	0	0	0	0.00063	0	0	0	0.00065	0	0	0	0	0	0	0
	Bacteria|Actinobacteriota|Coriobacteriia|Coriobacteriales|Eggerthellaceae|Senegalimassilia	0.00077	0.00513	0.01559	0.01041	0	0.00086	0.0094	0.00025	0	0	0.01473	0.00015	0.00873	0.00578	0.01145	0	0.08586	0.04008	0.00137	0.0029	0.00764	0	0	0.01013	0.00078	0.0143	0.00482	0.00032	0	0.00673	0.00017	0.00816	0.01637	0.00173	0.00135	0.00469	0.00097	0.0006	0	0.01292	0.00019	0.00387	0.0155	0.00017	0	0.0035	0.01705	0
	Bacteria|Actinobacteriota|Coriobacteriia|Coriobacteriales|Eggerthellaceae|Slackia	0	0	0.00108	0	0	0	0	7e-05	0	0	0	0.00536	7e-05	0.00083	0.00066	0	0.00933	0	0.00074	0.00059	0	0	0	0	0	0.00163	0	0	0	0.00283	0	0	0.0008	0.0002	0.0018	0.00079	0	0.00024	0	0.00067	0	0.00178	0.00023	0	0	0.00132	0.00071	0
	Bacteria|Actinobacteriota|Coriobacteriia|Coriobacteriales|Atopobiaceae|Olsenella	0.00232	0	0.00054	0	0	0	0.00321	0	0	0.0008	0.02646	0	0	0.0038	0	0	0	0	0	0.00507	0.00508	0	0	0	0.00066	0	0.00035	0	0	0	0	0	0.00436	0.00282	0.00859	0.00403	0	0	0	0.00133	0.00247	0	0	0	0	0.00061	0.00316	0.00018
	Bacteria|Actinobacteriota|Coriobacteriia|Coriobacteriales|Atopobiaceae|Atopobium	0	0	0	0	0	0.00079	0	0	0	0	0	0	0	0	0	0	0	0	0	0	0	0	0	0	0	0	0	0	0	0.00089	0	0.00074	0	0	0	0	0	0	0	0	0	7e-05	0.00023	0	0	0	0	0
	Bacteria|Actinobacteriota|Coriobacteriia|Coriobacteriales|Eggerthellaceae|Unknown	0.00681	0.00956	0.00504	0.00776	0.00013	0.00202	0.00022	0.00041	0	0.07862	0.00526	0.03039	0.00633	0	0	0	0.02288	0	0.00254	0.01041	0.00234	0	0	0.00521	0	0.0025	0	0.00076	0	0.00117	0	0	0.02893	0.00355	0.00814	0.00063	0	0.00018	0	0.00249	0	0.0005	0.0087	0	0	0.00052	0.00858	0
	Bacteria|Actinobacteriota|Coriobacteriia|Coriobacteriales|Eggerthellaceae|Gordonibacter	0	0	0	0	0	0	0	0	0	0	0	0	0	0	0	0	0	0	0	0	0	0	0	0	0	0	0	0	0	0	0	0	0	0	0	0.00028	0	0	0	0	0.00014	0	0	0	0	0	0	0
	Bacteria|Actinobacteriota|Coriobacteriia|Coriobacteriales|Eggerthellaceae|Eggerthella	0.00015	0.00025	0	0.00021	0	0.00079	0.00028	0	0.00021	0	6e-05	0	0	0	0	0	0.00151	0.00207	0	0	0	0	0	0	0	0	0	0	0	0	0.00647	0.00053	0	0	0	0	0.00531	0	5e-05	0	0	0	0	0	0	0	0	0
	Bacteria|Actinobacteriota|Coriobacteriia|Coriobacteriales|Coriobacteriales Incertae Sedis|Raoultibacter	0.00027	0	0	0	0	0	0	0	0	0.00064	0	0	0	0.00044	0.00288	0	0.00064	0	0	0	0	0	0	0.00039	0	0.00173	0	0	0	0	0	0	0	0	0	0	0.00051	0	0	0	0	0	0.00098	0	0	0.00014	0	0
	Bacteria|Actinobacteriota|Coriobacteriia|Coriobacteriales|Eggerthellaceae|Enterorhabdus	0.00897	0.01148	0.00396	0	0	0	0.00349	0.00041	0	0	0.00021	0.01007	0.01464	0.00193	0	0	0.01459	0	0.01748	0.00226	0	0	0	0	0.00221	0	0	0	0	0.0061	0	0.00037	0.02045	0.02633	0.11926	0	0	0	0	0.01323	0	0.0004	0.02738	0	0	0	0.00597	0
	Bacteria|Actinobacteriota|Coriobacteriia|Coriobacteriales|Atopobiaceae|Libanicoccus	0	0	0.0033	0	0	0	0.00129	0	0	0	0.00285	0.00073	0	0	0	0	0	0	0.00288	0.00059	0.0046	0	0	0	0.00041	0.00173	0.00048	0.00023	0	0.00159	0	0	0.00042	0.0002	0.00135	0.00109	0	0.00027	0	0.00291	0.00209	0	0.00455	0	0	0.00033	0.00162	0
	Bacteria|Actinobacteriota|Coriobacteriia|Coriobacteriales|Atopobiaceae|Unknown	0	0.00232	0.00498	0	0	0	0	0	0	0	0.00021	0.00325	0	0	0	0	0	0	0.00087	0.00715	0.00239	0	0	0	0.00018	0	0	0	0	0	0	0	0.00596	0.00104	0.01289	0	0	0	0	0	0.00307	0	0	0	0	0	0.00348	0
	Bacteria|Actinobacteriota|Coriobacteriia|Coriobacteriales|Coriobacteriaceae|Unknown	0	0	0	0	0	0.0015	0	0	0	0	0	0	0	0	0	0	0	0	0	0	0	0	0	0	0	0	0	0	0	0	0	0	0	0	0	0	0	0	0	0	0	0	0	0	0	0	0	0
	Bacteria|Firmicutes|Unknown|Unknown|Unknown|Unknown	0	0	0	0.00016	0	0	0	0	0	0	0	0	0	0	0	0	0	0	0	0	0	0	0	0.00179	0	0	0	0	0	0	0	0	0	0	0	0	0	0	0	0	0	0	0	0	0	0.00066	0	0
	Bacteria|Firmicutes|Clostridia|Oscillospirales|[Eubacterium] coprostanoligenes group|Unknown	0.00035	0.00695	0.00042	0	0	0.00019	0.0038	7e-05	0	0	0	0.00157	0.01012	0.00418	0.01004	0.00014	0.00335	0.00171	0.00023	0.0028	0.00082	0	0	0	0.00162	0	0.00029	6e-05	0.00165	0.00022	0.00072	0	0.00234	0.00025	0.00096	0	0	0.00111	0	0.00783	0.00065	0.00116	0.00144	0	0.00018	0.00402	0.00866	0
	Bacteria|Verrucomicrobiota|Verrucomicrobiae|Verrucomicrobiales|Akkermansiaceae|Akkermansia	0	0.00941	0	0	0	0	0	0	0.00042	0.0106	0.0005	0	0	0	0.00022	0	0	0	0	0	0	0	0	0	0	0	0	0	0	0	0.00059	0	0	0	0	0	0.00183	0	0	0	0.00019	0.00047	0	0	0	0	0	0
	Bacteria|Firmicutes|Clostridia|Oscillospirales|Ruminococcaceae|Unknown	0.00046	0.03505	0.00102	0	0	0	0	0	0	0	0.00134	0.00103	0.01063	0	0.02496	0	0	0	0	0.00353	0	0	0	0.00102	0.00052	0	0.00035	0.00029	0.00158	0	0.00031	0	0.00399	0.00472	0.02616	0	0	0	0	0.00024	0.00298	0	0.21141	0	0	0.00014	0.00075	0
	Bacteria|Firmicutes|Clostridia|Oscillospirales|Ruminococcaceae|Fournierella	0	0	0	0.00021	0	0	0	0	0	0	0	0	0	0	0	0	0	0	0.00037	0.00054	0	0	0.0002	0.00067	0	0	0.0001	0.00451	0	0	0	0	0	0	0.00244	0	0	0.00048	0	0.00024	0.00033	0	0.00081	0	0	0.00052	0.00024	0
	Bacteria|Firmicutes|Clostridia|Oscillospirales|Ruminococcaceae|Faecalibacterium	0.01033	0.03041	0.01517	0.00739	0	0.00875	0.01367	0.00598	0	0.0091	0.00754	0.04318	0.0333	0.03394	0.0031	0.02275	0.03452	0.09077	0.05611	0.04922	0.02152	0.04794	0.02603	0.01519	0.00185	0.01056	0.10397	0.1409	0.39085	0.00441	0.00286	0.00316	0.04868	0.0033	0.02642	0.00114	0.01308	0.0625	0.04956	0.01917	0.10804	0.00271	0.01314	0.12223	0.3309	0.07811	0.04639	0
	Bacteria|Firmicutes|Clostridia|Oscillospirales|Ruminococcaceae|UBA1819	0	0	0	0	0	0	0	0	0	0	0	0	0	0.00077	0.00953	0	0.00335	0	0	0	0	0	0	0	0	0.00221	0	0	0	0	0	0	0	0	0	0	0	0	0	0	0	0	0.00081	0	0	0	0	0
	Bacteria|Firmicutes|Bacilli|Lactobacillales|Lactobacillaceae|Agrilactobacillus	0	0	0	0	0	0	0	0	0	0	0	0	0	0	0	0	0	0	0	0	0	0	0	0	0	0	0.00077	0	0	0	0	0	0	0	0	0	0	0	0	0	0	0	0	0	0	0	0	0
	Bacteria|Firmicutes|Clostridia|Clostridia UCG-014|Unknown|Unknown	0.06301	0.00261	0.02891	0.00252	0	0	0.22409	0.0007	0	0	0.00511	0.05156	0	0	0	0	0.00343	0	0.0005	0.05004	0	0	0	0.00046	0.00059	0.01363	0.06944	0.01052	0	0.00016	0	0.00025	0	0.04481	0.00526	0.0002	0	9e-05	0	0	0.01117	0	0.00294	0	0	0.06828	0.00736	0
	Bacteria|Firmicutes|Bacilli|Lactobacillales|Lactobacillaceae|Lacticaseibacillus	0	0	0.05038	0.00288	0	0	0.00013	0	0	0.00129	0	0	0	0	0	0	0	0.01204	0	0	0	0	0.00428	0.01889	0	0	0	0	0	0	0.00048	0.00558	0	0	0	0.00099	0	0.00448	0	0	0	0.00028	0.00035	0	0.00185	0.00019	0	0.01791
	Bacteria|Firmicutes|Bacilli|Lactobacillales|Lactobacillaceae|Lentilactobacillus	0.00387	0	0.00402	0	0	0	0.00638	0	0	0	0	0	0	0	0	0	0	0	0.00522	0	0.0092	0.00216	0	0.00921	0.00306	0	0	0	0	0	0.00231	0.00123	0.00624	0	0	0.00912	0.00029	0	0	0.00959	0	0.00653	0	0	0	0	0	0.0048
	Bacteria|Firmicutes|Bacilli|Lactobacillales|Streptococcaceae|Lactococcus	8e-05	0	0.00138	0.00284	0	0.00097	0.00097	0	0	0	0.00024	0.00011	0	0.01084	0	0	0	0	0.00141	0	0	0.00268	0	0	0.0089	0	0	0	0	0.0053	0	0.01296	0	0	0.00212	0	0.01154	0.00093	0	0	0	0.00387	0	0	0	0.00057	0.00134	0
	Bacteria|Firmicutes|Bacilli|Lactobacillales|Lactobacillaceae|Leuconostoc	0	0	0	0	0	0	0	0	0	0	0	0	0	0	0	0	0	0	0	0	0	0	0	0	0.00033	0	0	0	0	0	0	0	0	0	0	0	0	0	0	0	0	0	0	0	0	0	0	0
	Bacteria|Firmicutes|Bacilli|Lactobacillales|Lactobacillaceae|Weissella	0	0.00173	0.13177	0.00357	0.00231	0.00067	0.00207	0.01119	0.1307	0.00107	0.00478	0.00023	0.00021	0.00033	0	0	0.00056	0.00153	0.09625	0	0.00421	0.03948	0.00205	0	0.00133	0.00038	0	0	0.00018	0	0.01078	0.02321	0.00174	0.56435	0	0.00018	0.00428	0	0	0.00643	0	0.03783	0.00455	0	0.00036	0	0.00162	0
	Bacteria|Firmicutes|Bacilli|Lactobacillales|Unknown|Unknown	0	0	0	0	0	0	0	0	0	0	0	0	0.00067	0	0	0.00041	0	0	0	0	0	0	0	0	0	0	0	0	0	0	0.00079	0	0	0	0	0	0	0	0	0.00055	0	0	0	0	0	0	0	0
	Bacteria|Firmicutes|Bacilli|Lactobacillales|Enterococcaceae|Enterococcus	0.57683	0.06344	0.01068	0.01334	0.00016	0.00681	0.03197	0.00039	0.81551	0	0.00039	0.0008	0.01485	0.00721	0.00546	0.04234	0.00056	0.01322	0.04945	0.00032	0.01436	0.00113	0.00014	0	0.2161	0.00605	0	0	0	0	0.6424	0.00164	0.00563	0.0295	0	0.00033	0.09757	0	0.01709	0.06098	0.00023	0.00596	0.00086	0.00105	0.00446	0	0.00051	0
	Bacteria|Firmicutes|Bacilli|Staphylococcales|Gemellaceae|Gemella	0	0	0	0	0	0	9e-05	0	0	0	0	0	0	0	0.0003	0	0	0	0	0	0	0	0	0	0	0	0	0	0	0	0	0	0	0	0	0	0	0	0	0	0	0	0	0	0	0	0	0
	Bacteria|Actinobacteriota|Actinobacteria|Bifidobacteriales|Bifidobacteriaceae|Bifidobacterium	0.0019	0	0.00426	0.01041	0.00045	0.02372	0.01525	7e-05	0	0	0.43742	0.00635	0.00821	0.00028	0.00059	0.00054	0.0012	0.05241	0.00147	0.00661	0.02278	0.0057	0.00573	0	0	0	0.00013	0	0.00057	0.00483	0	0.09125	0.00877	0.00056	0	0.04085	0.00171	0.04317	0.00077	0.01153	0.0101	0	0.02697	0.0048	0.02066	0.00312	0.00214	0.00269
	Bacteria|Firmicutes|Clostridia|Peptostreptococcales-Tissierellales|Family XI|Murdochiella	0	0	0	0	0	0	0	0	0	0	0	0	0	0	0	0	0.02854	0	0	0	0	0	0	0	0.00978	0.00624	0	0	0	0	0	0	0	0.00599	0	0	0	0	0	0	0	0	0	0	0	0	0	0
	Bacteria|Firmicutes|Clostridia|Peptococcales|Peptococcaceae|Peptococcus	0	0.00266	0	0	0	0	0	0	0	0	0	0	0	0	0	0	0	0	0	0	0	0	0	0	0	0	0	0	0	0	0	0	0	8e-05	0.00032	0	0	0	0	0	0.00023	0	0	0	0	0.00024	0	0
	Bacteria|Firmicutes|Clostridia|Peptostreptococcales-Tissierellales|Family XI|Parvimonas	0	0	0	0	0	0	0.0005	0	0	0	0	0	0	0.00022	0	0	0	0	0.00023	0	0	0	0	0	0	0.00125	0	0	0	0	0	0.00012	0	0	0	0	0	0	0	0	0	0	0.0011	0	0	0.00047	0	0
	Bacteria|Firmicutes|Clostridia|Peptostreptococcales-Tissierellales|Family XI|Gallicola	0	0	0	0	0	0	0	0	0	0	0	0	0	0	0	0	0.0063	0	0	0	0	0	0	0	0.00616	0.00077	0	0	0	0	0	0	0.00066	0	0	0	0	0	0	0	0	0	0	0	0.00011	0	0	0
	Bacteria|Firmicutes|Clostridia|Peptostreptococcales-Tissierellales|Peptostreptococcaceae|Romboutsia	0.00132	0.0834	0.05284	0.0382	0	0.07029	0.00792	0.00514	0.00063	0.01537	0.24382	0.13094	0.24224	0.00814	0.04438	0.03155	0	0.01204	0.00017	0.00679	0.05433	0.00723	0.35445	0.02349	0.00963	0.00442	0.0034	0.02343	0.00104	0.00381	0.01229	0.15051	0.14242	0.00041	0.00237	0.0053	0.00091	0.00646	0	0.02197	0.11889	0.09541	0.00167	0.02151	0.04002	0.00232	0.00241	0
	Bacteria|Firmicutes|Clostridia|Peptostreptococcales-Tissierellales|Peptostreptococcaceae|Paraclostridium	0	0.00059	0.00174	0	0	0	0	0.00034	0	0	0.00042	0	0	0	0	0.00046	0	0	0	0	0	0	0	0	0	0	0	0	0	0	0	0	0	0	0	0	0	0	0	0	0	0	0	0	0	0	0	0
	Bacteria|Firmicutes|Clostridia|Peptostreptococcales-Tissierellales|Peptostreptococcaceae|Paeniclostridium	0	0	0	0	0	0	0	0	0	0	0	0	0	0	0	0	0	0	0	0	0	0	0	0	0	0	0	0.00015	0	0	0	0	0	0	0	0	0	0	0	0	0	0	0	0	0	0	0	0.00047
	Bacteria|Firmicutes|Clostridia|Peptostreptococcales-Tissierellales|Peptostreptococcaceae|Terrisporobacter	0.00193	0.11199	0.01505	0.00229	0	0	0.00075	0.00043	0	0	0.00475	0.00406	0.00105	0.00336	0.00546	0	0	0.00094	0	0.0185	0	0	0	0.01252	0.00162	0.00173	0	0.00407	0.00255	0.00514	0.00055	0.00074	0.00108	0	0.01128	0	0	0	0	0.00212	0.00475	0	0.0011	0	0.00446	0	0	0
	Bacteria|Firmicutes|Clostridia|Peptostreptococcales-Tissierellales|Peptostreptococcaceae|Intestinibacter	0.01242	0.08685	0.08805	0.00714	0	0.00052	0.00613	0.00321	0	0	0.00707	0.01967	0.04591	0.01265	0.00406	0	0.00136	0.01074	0	0.04406	0.00182	0	0.00026	0.02272	0.0055	0.00278	0.00196	0.01391	0.00226	0.01727	0.00145	0.00164	0.01552	0.00135	0.03238	0	0.00069	0.00108	0	0.00661	0.04543	0	0.0113	0.00173	0.02139	0.00246	0.00174	0
	Bacteria|Firmicutes|Clostridia|Peptostreptococcales-Tissierellales|Peptostreptococcaceae|Peptostreptococcus	0	0	0	0	0	0.00015	0	0	0	0	0	0	0	0.00061	0.00015	0	0	0	0	0	0	0	0	0	0	0	0	0	0	0.00178	0	0	0	0	0	0	0	0	0.00012	0	0	0	0	0	0	0	0	0
	Bacteria|Firmicutes|Clostridia|Peptostreptococcales-Tissierellales|Anaerovoracaceae|Mogibacterium	0.00012	0	0.06334	5e-05	0	0	0	0	0	0	0	0.00199	0	0.00017	0	0	0	0	0	0	0	0	0	0	0	0	0	0	0	0.00025	0	0	0.00474	0	0.00077	0	0	0	0.00014	0.00152	0	0	0	0	0	0	0	0
	Bacteria|Firmicutes|Clostridia|Peptostreptococcales-Tissierellales|Anaerovoracaceae|Family XIII AD3011 group	0.00487	0.00291	0.00258	0.00034	0	0	0.00346	0	0	0	0	0.00122	0.00575	0.00039	0	0	0.00981	0	0.0001	0.00041	0.00113	0	0	0.00074	0	0.00067	0.00045	0	0	0	0.00165	0	0.0008	0.00132	0.00327	5e-05	0	6e-05	0	0.00346	0.00051	0	0.00536	0	0.00011	0.00232	0.0015	0
	Bacteria|Firmicutes|Clostridia|Peptostreptococcales-Tissierellales|Family XI|Anaerosalibacter	0	0	0	0	0	0	0	0	0.00323	0	0	0	0	0	0	0	0.03827	0	0	0	0	0	0	0	0	0	0	0	0	0	0	0	0	0.00129	0	0	0	0	0	0	0	0	0	0	0	0	0	0
	Bacteria|Firmicutes|Clostridia|Peptostreptococcales-Tissierellales|Family XI|Peptoniphilus	0	0	0	0	0	0	0	0	0	0	0	0	0	0.00633	0.00059	0	0.36504	0.01889	0	0	0	0	0	0	0.15634	0.2154	0	0	0	0	0.0177	0	0	0.08752	0	0	0	0	0	0	0	0	0	0	0.00033	0	0	0
	Bacteria|Firmicutes|Bacilli|Acholeplasmatales|Acholeplasmataceae|Anaeroplasma	0	0	0	0	0	0	0	0	0	0	0	0	0	0	0	0	0	0	0	0.00027	0	0	0	0.00018	0	0	0	0	0	0	0	0	0	0	0	0	0	0	0	0	0	0	0	0	0	0.00014	0	0
	Bacteria|Firmicutes|Negativicutes|Veillonellales-Selenomonadales|Veillonellaceae|Negativicoccus	0	0	0	0	0	0	0	0	0	0	0	0	0	0.00759	0	0	0.00399	0	0	0	0	0	0	0	0.00133	0.04156	0	0	0	0	0.02159	0	0	0.0019	0	0	0	0	0	0	0	0	0	0	0	0	0	0
	Bacteria|Firmicutes|Negativicutes|Veillonellales-Selenomonadales|Veillonellaceae|Veillonella	0	0	0	0	0	0	0	0	0	0	0	0	0	0	0.00384	0.00014	0	0	0	0	0	0.0001	0.00086	0	0	0	0.00029	0.00023	0	0	0	0	0	0	0	0	0	0.00075	0.00047	0	0	0	0	0	0.00174	0	0	0
	Bacteria|Firmicutes|Negativicutes|Veillonellales-Selenomonadales|Veillonellaceae|Dialister	0	0	0	0	0.00016	0	0	0	0	0	0	0	0.00107	0	0	0.0067	0	0	0	0.02126	0	0	0	0	0	0.00106	0.00803	0.00791	0	0	0	0	0	0	0	0	0	0.01602	0	0	0.02016	0	0.0004	0	0.00558	0.00047	0.0091	0
	Bacteria|Cyanobacteria|Vampirivibrionia|Gastranaerophilales|Unknown|Unknown	0	0.00025	0.00168	0	0	0	0	0.00066	0	0	0	0.09994	0	0	0	0	0	0	0.03813	0.11998	0	0	0	0.01171	0.00015	0.00221	0	0.00029	0	0	0	0	0	0.00515	0.0034	0	0	9e-05	0	0	0	0.00069	0	0	0.00159	0.00846	0.00328	0.00012
	Bacteria|Firmicutes|Clostridia|Clostridia vadinBB60 group|Unknown|Unknown	0	0.00049	0	0	0	0	0	0	0	0	0	0.00283	0.00021	0.00264	0	0	0	0	0	0	0	0	0	0	0	0	0	6e-05	0.00187	0	0.00048	0	0.00023	0.00203	0.00038	0	0	0	0	0	0	0	0	0	0	0.00099	0.00036	0
	Bacteria|Firmicutes|Clostridia|Christensenellales|Christensenellaceae|Christensenellaceae R-7 group	0.00209	0.01577	0.00174	0	0	0	0.00578	0	0	0	0	0.0039	0.0057	0	0.02142	0	0.0071	0.00224	0.00017	0.00529	9e-05	0	0	0.00222	0.00594	0.00221	0.00055	0.00237	0.00011	0.00016	0	0	0.01064	0.00168	0.01109	0	0.02182	0.00042	0	0.00225	0.00144	0.00415	0.00271	0.00042	0	0.00837	0.0312	0
	Bacteria|Firmicutes|Clostridia|Eubacteriales|Eubacteriaceae|Pseudoramibacter	0	0	0	0	0	0	0	0	0	0	0	0	0	0	0	0	0	0	0	0	0	0	0	0	0	0	0	0	0	0	0	0	0	0	0	0	0	0	0	0	0	0	0	0	0	0	0	0
	Bacteria|Firmicutes|Clostridia|Eubacteriales|Eubacteriaceae|Eubacterium	0.0005	0.00104	0	0	0	0	0	0	0	0	0	0	0	0	0	0	0.00183	0	0	0	0	0	0	0	0	0	0	0	0	0	0	0.00025	0	0	0	0	0.00366	0	0	0	0	0	0	0	0	0	0	0
	Bacteria|Firmicutes|Clostridia|Oscillospirales|Ruminococcaceae|Incertae Sedis	0.00023	0.00059	0	0	0	0	0	0	0	0	0	0.00111	7e-05	0.00116	0.0003	0	0	0	0	0	0	0	0	0	0	0.00038	0	0.00012	0	0	0	0	0	5e-05	0.00224	0	0	9e-05	0	0	0	0.00066	0.00012	0	0.00014	0	0.00178	0
	Bacteria|Firmicutes|Clostridia|Oscillospirales|Oscillospiraceae|Oscillibacter	0.00019	0	0	0	0	0	0	0	0	0	0	0.00011	0	0	0	0	0	0.00124	0	0.00059	0	0	0	0	0	0	0	0	0	0	0	0	0	0	0	0	0	0	0	0	0.00028	0	0	0	0	0	0	0
	Bacteria|Firmicutes|Clostridia|Oscillospirales|Oscillospiraceae|UCG-002	0.00248	0.02046	0.00024	0	0	0.00056	0.00163	0.0002	0	0	0.00045	0.00643	0.04626	0.00649	0.011	0	0.09216	0.04568	0.00047	0.00973	0.00161	0	0.00071	0.00313	0.00207	0.00768	0.00495	0.00726	0.00671	0	0.00282	0	0.04994	0.00401	0.00712	0	0.00143	0.00475	9e-05	0.09636	0.00912	0.00085	0.06323	0	0.00196	0.01887	0.04441	0
	Bacteria|Firmicutes|Clostridia|Oscillospirales|Oscillospiraceae|UCG-003	0	0.00064	0	0	0	0	0	0	0	0	0	0	0	0	0.00103	0	0	0	0.00017	0.00063	0	0	0	0	0	0	0.00074	0.00085	0.00118	0	0	0	0	0	0	0	0	0.00111	0	0	0.00126	0	0.00121	0	0.00033	0.00222	0	0
	Bacteria|Firmicutes|Clostridia|Oscillospirales|UCG-010|Unknown	0.00178	0.00665	0.00042	0	0	0	0.00242	0	0	0	0	0.00115	0.00491	0.00055	0.00074	0	0.00024	0	0	0.00036	0.00013	0	9e-05	0.00049	0.00085	0	0.00016	0.00023	0.00018	0	0	0	0.00141	0.00254	0.00353	0	0	0	0	0.00085	0.00093	0	0.00398	0.00034	0	0.00364	0.00692	0
	Bacteria|Firmicutes|Clostridia|Monoglobales|Monoglobaceae|Monoglobus	0	0.00084	0	0	0	0.00064	0	0	0	0	0	0	0	0	0	0	0	0.00094	0	0.00018	0	0	0	0.00014	0	0	0.00103	0.00038	0	0	0	0.00172	0	0	0.00071	0	0	0	0	0	0	0	0.00023	0	0	0	0	0
	Bacteria|Firmicutes|Clostridia|Oscillospirales|Oscillospiraceae|NK4A214 group	0.0005	0	0.00024	0	0	0	0.00066	0	0	0	0	0.00111	0.00205	0.00627	0	0	0.00128	0	0.00027	0.00045	0.00017	0	0	0	0.00089	0.00058	0.00132	0.00067	0.00047	0	0	0	0.00159	0.00015	0.0009	0	0	0.00012	0	0.01475	0.00205	0	0.00548	0	0	0.00043	0.00526	0
	Bacteria|Firmicutes|Clostridia|Oscillospirales|Hungateiclostridiaceae|Fastidiosipila	0	0	0	0	0	0	0	0	0	0	0	0	0	0	0	0	0.00112	0	0	0	0	0	0	0	0	0.00077	0	0	0	0	0	0	0	0	0	0	0	0	0	0	0	0	0	0	0	0	0	0
	Bacteria|Firmicutes|Clostridia|Oscillospirales|Oscillospiraceae|UCG-005	0.00162	0.02834	0	0	0	0	0.00192	0.0003	0	0	0	0.00176	0.0131	0.00143	0.00162	5e-05	0.00032	0.00142	0.00023	0.00579	0	0	0.00014	0.00056	0.00421	0	0.0061	0.00946	0.00054	0.00041	0	0	0.00811	0.00117	0.0041	0	0	0	0	0.00388	0.00251	0.00114	0.00893	0	0.00014	0.01556	0.00846	0
	Bacteria|Firmicutes|Clostridia|Oscillospirales|Oscillospiraceae|Colidextribacter	0.00081	0	0	0	0	0	0.00016	0	0	0	9e-05	0	0.00081	0	0.00089	0	0	0	0	0.00172	0	0	0	0	0	0	0.00032	0	0	0	0	0	0.00019	0	0.00423	0	0	0	0	0	0	0.00028	0.00023	0	0	0	0.00787	0
	Bacteria|Firmicutes|Clostridia|Oscillospirales|Oscillospiraceae|Intestinimonas	0	0.00069	0	0	0	0	0	0	0	0	0	0.00103	0	0.00061	0	0.00019	0	0	0	0.00059	0	0	0	0	0.00033	0.00125	0	0.00062	0	0	0.00017	0	0	0	0.00096	0	0	0	0	0	0	0	0.00081	0.00051	0	0	0.00071	0
	Bacteria|Firmicutes|Clostridia|Oscillospirales|Oscillospiraceae|Unknown	0	0.00054	0	0	0	0	0	0	0	0	0	0	0	0	0	0	0	0	0	0	0	0	0	0	0	0	0	0	0.00029	0	0.00024	0	0	0	0.00026	0	0	0	0	0	0	0	0.00098	0	0	0	0.00063	0
	Bacteria|Firmicutes|Clostridia|Oscillospirales|Ruminococcaceae|Ruminococcus	0.06181	0.00789	0.00882	0	0	0	0.00066	0.00011	0	0	0.00045	0.00352	0.03646	0.00693	0.00103	8e-05	0.03468	0.14909	0.00462	0.04691	0.03194	0	0.00105	0.07097	0.00037	0.00038	0.03324	0.00893	0.00072	0	7e-05	0.00336	0.02509	0.00231	0.06309	8e-05	0	0.00018	0	0.00261	0.01513	0.00036	0.00254	0	0.04165	0.08842	0.00036	0
	Bacteria|Firmicutes|Clostridia|Oscillospirales|Ruminococcaceae|CAG-352	0	0.00039	0	0	0	0	0	0.00086	0	0.00707	0.00065	0	0	0.0121	0	0	0	0	0	0.00339	0	0	0.00068	0	0.0007	0.00221	0	0.06776	0	0	0	0	0	0	0	0	0.0048	0	0	0	0	0	0.01954	0	0	0.01589	0.01076	0
	Bacteria|Firmicutes|Clostridia|Oscillospirales|Butyricicoccaceae|Butyricicoccus	0	0.00182	0.00054	0	0	0.00037	0.00016	0.00014	0	0	6e-05	0.00019	9e-05	0.00028	0.01514	0.00044	0	0	0	0.00054	0	0	0	0.00162	0	0	0.00231	0.00439	0.00194	0.00044	0	0	0	0	0.00141	0	0	0.00153	0	0	0.00242	0.0005	0.00277	0.00152	0.00087	0.00383	0	0
	Bacteria|Firmicutes|Clostridia|Oscillospirales|Butyricicoccaceae|Unknown	0	0	0	0	0	0	6e-05	0	0	0	0	0	0.00028	0	0	0	0	0	0	0.00014	0	0	0	0	0	0	0	0	0	0	0	0	0	0	0.00077	0	0	0	0	0	0	0	0.00334	0	0	0	0.00067	0
	Bacteria|Fusobacteriota|Fusobacteriia|Fusobacteriales|Fusobacteriaceae|Cetobacterium	0	0	0	0.00025	0	0	0	0	0	0	0	0	0	0.00138	0	0	0	0.00153	0	0.00136	0	0	0.00011	0	0	0	0	0	0.00039	0	0	0.00012	0	0	0	0	0	0	0	0	0.00279	0.00128	0	0	0	0	0	0
	Bacteria|Firmicutes|Clostridia|Lachnospirales|Lachnospiraceae|Lachnospiraceae UCG-010	0	0.00133	0	0	0	0	0	0	0	0	0	0.00199	0	0	0	0	0	0.00083	0.00013	0.00104	0.00026	0	0	0	0	0	0.00026	0	0	0	0	0	0	0	0	0	0	0	0	0	0	0	0	0	0.00022	0.00132	0	0
	Bacteria|Firmicutes|Clostridia|Lachnospirales|Defluviitaleaceae|Defluviitaleaceae UCG-011	0	0.0002	0	0	0	0	0	0	0	0	0	0	0	0	0	0	0	0	0	0	0	0	0	0.00011	0	0	0	0	0	0	0	0	0	0.00013	0	0	0	0	0	0	0	0	0.00029	0	0	0	0	0
	Bacteria|Elusimicrobiota|Elusimicrobia|Elusimicrobiales|Elusimicrobiaceae|Elusimicrobium	0	0.0003	0	0	0	0	0	0	0	0	0	0	0	0	0	0	0	0	0	0.00023	0	0	9e-05	0	0	0	0	0	0	0	0	0	0.00023	0	0.0009	0	0	0	0	0	0	0	0	0	0	0	0	0
	Bacteria|Firmicutes|Clostridia|Lachnospirales|Lachnospiraceae|Lachnospiraceae UCG-003	0	0.00084	0	0	0	0.00015	0	0.00014	0	0	0	0	0	0	0.00155	0	0	0	0.0007	0	0	0	0	0	0	0	0	0	0	0	0	0	0	0.0002	0.00442	0	0	0	0	0	0	0	0	0	0	0.0095	0	0
	Bacteria|Firmicutes|Clostridia|Lachnospirales|Lachnospiraceae|Unknown	0.00151	0.0036	0.00354	0	0	0	0	0	0	0.00471	0	0.00046	0	0.00127	0	0	0	0.00419	0.00171	0.00285	0.00095	0.00184	0.00037	0.00172	0.00107	0	0	0.00753	0.00807	0.0006	0	0.00439	0.00052	0	0.00289	0	0	0.00021	0	0.0014	0.00033	0.00142	0.01268	0.00025	0.00043	0.00615	0.0066	0.00129
	Bacteria|Firmicutes|Clostridia|Lachnospirales|Lachnospiraceae|[Eubacterium] ventriosum group	0	0	0	0	0	0	0	0	0	0	0	0	0	0	0	0	0	0	0	0.00828	0	0	0.00211	0	0	0	0	0	0	0	0	0	0	0	0	0	0	0	0	0	0	0.00093	0	0	0.00105	0.00676	0	0
	Bacteria|Firmicutes|Clostridia|Lachnospirales|Lachnospiraceae|Coprococcus	0	0.00626	0.00366	0	0	0.00281	0.00167	0	0	0	0	0.00061	0	0.00341	0.00222	0.00057	0	0	0.00107	0.00217	0.00108	0.00022	0.00057	0.00306	0	0.00336	0.00254	0.00633	0.001	0.00048	0	0.00078	0.01543	0.00038	0.00231	0.00068	0.00537	0.00189	0	0	0.00614	0.00475	0.00749	0.00126	0.00308	0.00913	0.00459	0
	Bacteria|Firmicutes|Clostridia|Lachnospirales|Lachnospiraceae|[Eubacterium] xylanophilum group	0.00027	0	0	0	0	0	0	0	0	0	0	0	0	0	0	0	0	0	0	0.00068	0	0	0	0.00077	0	0	0	0	0	0	0	0	0	0	0	0	0	0	0	0	0	0	0.00081	0	0	0	0	0
	Bacteria|Firmicutes|Clostridia|Lachnospirales|Lachnospiraceae|Fusicatenibacter	0	0	0	0	0	0	0	0	0	0.0204	0	0	0	0	0	0.00038	0.00064	0.00077	0	0	0	0.0002	0	0.0006	0	0	0	0.0007	0.00018	0.00016	0	0.00082	0	0	0	0	0	0.00117	0	0	0	0.00237	0	0	0.00185	0.00052	0.00878	0
	Bacteria|Firmicutes|Clostridia|Lachnospirales|Lachnospiraceae|Dorea	0.00015	0.00039	0.00096	0.00027	0	0.04186	0	0	0	0.006	0.00131	0	0.00023	0.00121	0.00059	0	0.00271	0.03034	0.00027	0.00045	0.00035	0.00025	0	0.00436	0	0.00096	0	0.00416	0	0.00025	0	0.00373	0.00309	0.00015	0.00205	0.00702	0.00257	0.00328	0	0.00965	0.00061	0.0014	0.00052	0	0.00022	0.01296	0.01202	0.00234
	Bacteria|Firmicutes|Clostridia|Lachnospirales|Lachnospiraceae|Anaerostipes	0.00151	0.00094	0	0	0	0	0.00145	0	0	0.00525	0	0.00061	0.00135	0	0.00066	0.00035	0	0.00153	0	0	0	0	0	0	0	0.00163	0.00042	0	0.00036	0	0	0	0	0.00023	0.00071	0	0.01588	0	0	0.00133	0	0	0.0038	0	0.00051	0	0	0.00094
	Bacteria|Firmicutes|Clostridia|Lachnospirales|Lachnospiraceae|Lachnospiraceae FCS020 group	0.00019	0	0	0	0	0	0	0	0	0	0	0	0	0	0	0	0.0004	0.00089	0	0.00036	0	0.00135	0	0	0	0.00029	0	0.00029	0.00047	0	0	0	0	0	0	0	0	0.00072	0	0	0	0	0.00023	0	0	0.00085	0	0
	Bacteria|Firmicutes|Clostridia|Lachnospirales|Lachnospiraceae|[Eubacterium] hallii group	0.00155	0.01094	0.00222	0.01089	0	0.00299	0.00242	0	0	0.00803	0.00027	0.00157	0.0034	0.01155	0.00428	0	0.00199	0	0.00395	0.001	0.00122	0	0.00043	0.00158	0.0003	0.00873	0.00032	0.00337	0	0.00292	0.00265	0	0	0.00013	0.01815	0.0003	0	0.00177	0	0.00485	0	0.0135	0.01545	0	0	0.00619	0.0127	0.00135
	Bacteria|Firmicutes|Clostridia|Lachnospirales|Lachnospiraceae|[Eubacterium] eligens group	0	0	0.00036	0	0	0.00037	0	0	0	0	0	0.00073	0	0	0.00044	0	0	0	0	0.00226	0.00017	0	0	0.00081	0.00015	0.00096	0.00119	0.00085	0.00115	0.00013	0	0	0	0.0002	0	0	0.00011	0.0009	0	0	0.00047	0.01291	0.00254	0	0	0.00903	0.00977	0
	Bacteria|Firmicutes|Clostridia|Lachnospirales|Lachnospiraceae|Lachnospira	0	0.00128	0	0	0	0	0	0	0	0	0	0	5e-05	0	0.00052	0.00104	0	0.00053	0	0.00027	0	0	0.00051	0.00056	0	0	0.00035	0.00352	0.00226	0	0	0	0	0	0	0	0	0.00075	0	0	0.00033	0.00076	0	0.00105	0.00304	0.00128	0	0
	Bacteria|Firmicutes|Clostridia|Lachnospirales|Lachnospiraceae|Lachnospiraceae ND3007 group	0	0.00453	0	0	0	0	0	0	0	0.00107	0.00018	0	0.00019	0	0	0.0006	0	0	0	0.00068	0	0	0	0.00049	0	0	0	0	0	0	0	0	0	0	0.00026	0	0.00023	0.00066	0	0	0	0.00126	0.00029	0	0.00087	0.00071	0.00063	0
	Bacteria|Firmicutes|Clostridia|Lachnospirales|Lachnospiraceae|[Eubacterium] ruminantium group	0.00077	0	0.00216	0	0	0	0	0	0	0	0	0.00011	0	0.00149	0	0	0	0	0.00141	0.00032	0	0	0.00023	0	0.00111	0	0.00045	0	0	0	0	0	0	0	0	0	0	0	0	0	0	0	0.00744	0	0.00011	0.00147	0	0
	Bacteria|Firmicutes|Clostridia|Lachnospirales|Lachnospiraceae|[Ruminococcus] torques group	0.00801	0.00118	0.03833	0.00508	0	0.02843	0.00104	0.00057	0	0.06111	0.00045	0.00122	0.00084	0.00143	0.00332	0.00406	0.00837	0.00354	0	0	0.00391	0.00071	0	0.00897	0	0.00624	0.00151	0.00955	0.00068	0.00337	0.00055	0	0.00052	0.00063	0.00103	0	0.0012	0.00992	0	0.00413	0.00065	0.0329	0.00127	0.00867	0.00188	0.00454	0.00649	0
	Bacteria|Firmicutes|Clostridia|Lachnospirales|Lachnospiraceae|Agathobacter	0	0.00192	0.00108	0.00313	0	0.00127	0.00132	0.00298	0	0.0023	0.00154	0.00299	0.01289	0.00116	0	0.01937	0	0	0	0.00982	0.01697	0.00061	0.02021	0.00781	0.00133	0	0.00276	0.09605	0.03674	0	0	0	0.01487	0	0	0	0.00394	0.15016	0	0.00152	0.03705	0.00052	0.00265	0.00514	0.06039	0.04501	0.00356	0.00041
	Bacteria|Firmicutes|Clostridia|Lachnospirales|Lachnospiraceae|Roseburia	0.00151	0.00424	0.00108	0.00055	0	0	0	0.00043	0	0	0	0	0	0	0.00133	0.00199	0	0.00207	0.00107	0.01217	0	0.00108	0.00137	0.00253	0	0	0.00414	0.04538	0.01048	0.00073	0	0.00094	0	0	0.01359	0	0.0012	0.00274	0	0	0.00121	0.00135	0.0049	0.01094	0.03143	0.03229	0.0034	0.0024
	Bacteria|Firmicutes|Clostridia|Lachnospirales|Lachnospiraceae|Lachnospiraceae UCG-001	0.00062	0.00039	0	0	0	0	0	0	0	0	0	0	0	0	0	0.00038	0	0	0	0	0	0	0.0002	0	0	0	0	0	0	0	0	0	0	0	0.00481	0	0	0	0	0	0	0	0	0	0	0	0	0
	Bacteria|Firmicutes|Clostridia|Lachnospirales|Lachnospiraceae|Blautia	0.00576	0.00601	0.00306	0.00824	0	0.02357	0.0017	0.00123	0	0.05639	0.01212	0.00134	0.01238	0.00946	0.00229	0.00313	0.00375	0.01369	0.00234	0.03551	0.02625	0	0.00245	0.021	0	0.00682	0.00806	0.03946	0.00416	0.01016	0.00093	0.00992	0.00863	0.00051	0.00404	0.01642	0.02582	0.03947	0	0.00777	0.02002	0.10068	0.01124	0.00109	0.00388	0.04785	0.06862	0.00784
	Bacteria|Firmicutes|Clostridia|Lachnospirales|Lachnospiraceae|Marvinbryantia	0	0.00562	0	0	0	0	0	0	0	0	0	0.00057	0.0003	0	0	0	0	0.00153	0	0	0	0	0	0.00032	0	0	0	0.00214	0	0	0	0	0	0	0.00096	0	0	0.00048	0	0	0	0	0	0	0	0.00232	0.00059	0
	Bacteria|Firmicutes|Clostridia|Lachnospirales|Lachnospiraceae|[Ruminococcus] gauvreauii group	0.00066	0.00261	0	0	0	0	0	0	0	0.00964	0	0	0	0	0	0.00046	0	0	0	0	0.0013	0.00383	0	0	0	0	0.00042	0.0029	0	0	0	0.00275	0	0.00129	0.00026	0.00038	0.00086	0.00286	0	0.00073	0	0.0257	0	0.00067	0	0.00251	0.01313	0.00316
	Bacteria|Firmicutes|Clostridia|Lachnospirales|Lachnospiraceae|CAG-56	0	0.00064	0	0	0	0	0	0	0	0	0	0	0	0	0	0	0	0	0	0	0	0	0	0	0	0	0	0.00073	0	0.00025	0	0	0	0	0	0	0	0	0	0	0	0.00012	0	0	0	0	0	0
	Bacteria|Firmicutes|Clostridia|Lachnospirales|Lachnospiraceae|Lachnospiraceae NK4A136 group	0.00549	0.00912	0.00132	0.00014	0	0.00045	0.00019	0.00157	0	0.00123	0	0	0	0.00154	0.00089	0	0	0.00508	0.0005	0.00674	0	0	0.00237	0.00257	0	0	0.00684	0.0036	0.00786	0.00724	0	0	0.00089	0	0.00218	0	0.00206	0.00066	0	0.00061	0.01359	0.0009	0.00012	0.00101	0.00203	0.01021	0.00138	0
	Bacteria|Firmicutes|Clostridia|Lachnospirales|Lachnospiraceae|Butyrivibrio	0	0.00281	0.00048	0	0	0	0	0.00032	0	0	0	0.00494	0	0	0	0	0	0.00071	0.0001	0.01796	0	0	0.00157	0.00668	0.00022	0	0	0.00639	0	0	0	0	0	0	0	0	0	0	0	0	0.00028	0	0.0045	0	0	0	0.00044	0
	Bacteria|Firmicutes|Clostridia|Lachnospirales|Lachnospiraceae|Lachnospiraceae UCG-004	0	0.00089	0	0	0	0	0	0	0	0.00096	0	0	0	0	0.00089	0.00027	0	0	0	0.00045	0	0.00044	0	0	0	0	0	0.00196	0.00219	0	0	0	0	0	0	0	0	0.00484	0	0	0	0.00045	0	0	0.00402	0.00085	0	0
	Bacteria|Firmicutes|Clostridia|Lachnospirales|Lachnospiraceae|Lachnoclostridium	0	0	0	0	0	0	0	0	0	0	0	0	0	0	0.0017	0	0	0	0	0	0	0	0	0	0	0	0	0	0.00025	0	0	0	0	0	0.00032	0	0	0	0	0	0	0.00017	0	0	0	0	0.00032	0
	Bacteria|Firmicutes|Clostridia|Lachnospirales|Lachnospiraceae|Howardella	0	0.00039	0	0	0	0	0	0	0	0	0	0.00096	0	0	0.00133	0	0.00391	0	0	0.00027	0	0	0	0.00025	0	0.00422	0	0.00088	0	0	0	0	0	8e-05	0.00077	0	0	0	0	0.00024	0.00158	0	0	0	0	0.00156	0.01103	0
	Bacteria|Firmicutes|Clostridia|Oscillospirales|Ruminococcaceae|[Eubacterium] siraeum group	0.00132	0.00365	0	0	0	0	0	0	0	0	9e-05	0	0	0	0.00753	0	0	0	0.00017	0.0014	0	0	0	0.00271	0.00015	0	0	0.00012	0	0	0	0	0	0	0	0	0	0	0	0	0	0	0.0011	0	0	0.00426	0.00637	0
	Bacteria|Firmicutes|Negativicutes|Acidaminococcales|Acidaminococcaceae|Phascolarctobacterium	0	0	0	0	0	0	0	0	0	0.00445	0	0	0	0	0.00155	0.00523	0.03922	0	0	0	0	0	0	0	0	0.00077	0	0	0.03286	0	0	0	0	0	0.00032	0	0.00657	0	0	0	0	0	0.00023	0.00206	0	0	0.00194	0
	Bacteria|Firmicutes|Clostridia|Clostridiales|Clostridiaceae|Sarcina	0	0.00508	0.0015	0	0	0	0	0	0	0	0	0.01037	0	0	0	0.0006	0	0.001	0.00198	0	0	0	0	0	0	0	0	0.00513	0	0.0053	0	0	0.00113	0	0.02526	0	0	0	0	0	0.00177	0	0	0	0	0	0.00277	0
	Bacteria|Firmicutes|Negativicutes|Veillonellales-Selenomonadales|Selenomonadaceae|Anaerovibrio	0	0	0	0	0	0	0	0	0	0	0	0	0.00044	0	0	0	0	0	0	0	0	0	0	0	0	0	0	0	0	0	0	0	0	0	0	0	0	0	0	0	0	0	0	0	0	0.00038	0.0002	0
	Bacteria|Firmicutes|Bacilli|RF39|Unknown|Unknown	0.0048	0.01114	0.00972	0	0	0	0.00223	0	0	0	0.00514	0.02603	0.00475	0.01909	0	0	0	0	0.00241	0.02579	0	0	0	0.00612	0.03223	0.00058	0.0026	0.00146	0	0	0	0	0.00741	0.0229	0.01385	8e-05	0.0024	0	0	0.01165	0	0	0.02029	0.00063	7e-05	0.027	0.01736	0
	Bacteria|Firmicutes|Bacilli|Erysipelotrichales|Erysipelatoclostridiaceae|Erysipelotrichaceae UCG-003	0.00344	0.00301	0.00234	0.0014	0.00026	0.00344	0.00031	0.0008	0	0.13582	0.00033	8e-05	0.00747	0.00182	0.04593	0	0.00104	0.03937	0.00037	0	0.0003	0	0.00057	0.01347	0	0.00355	0.00061	0.00044	0.00111	0.00044	0	0.02333	0.00492	0.00797	0.00186	0.00335	0.00063	0.00111	0	0	0.00368	0.04327	0.00916	0.00156	0.00515	0.00151	0.00154	0.01926
	Bacteria|Firmicutes|Bacilli|Erysipelotrichales|Erysipelatoclostridiaceae|Catenibacterium	0.04343	0.00187	0.0048	0.08128	0	0	0	0.00041	0	0	0.00285	0.00459	0.00282	0.10016	0.0449	0.00054	0.00909	0	0.0006	0.00846	0.10462	0	0	0.00011	0.00107	0	0	0.00554	0	0.01686	0.00024	0	0.05585	0.00467	0.02558	0.01736	0.05981	0.007	0	0.02749	0.01434	0.0146	0.04271	0.00194	0	0.01645	0.02167	0
	Bacteria|Firmicutes|Bacilli|Erysipelotrichales|Erysipelotrichaceae|Holdemania	0	0	0	0	0	0	0	0	0	0	0	0	0	0	0.00074	0	0	0.00024	0	0	0	0	0	0	0	0	0	0	7e-05	0	0	0	0	0	0	0	0	0	0	0	0	0	0	0	0	0	0	0
	Bacteria|Firmicutes|Bacilli|Erysipelotrichales|Erysipelotrichaceae|Solobacterium	0	0.0001	0.00066	0.00078	0	0	0	0	0	0	0	0.0008	0	0	0	0	0	0	0	0.0005	0	0	0	0	0	0	0	0	0	0	0.00028	0	0	0.0001	0	0	0	0	0	0.00036	0	0.00024	0	0	0	0	0	0
	Bacteria|Firmicutes|Bacilli|Erysipelotrichales|Erysipelatoclostridiaceae|Unknown	0	0	0	0	0	0	0	0	0	0	0	0	0	0	0	0	0.00016	0	0	0	0	0	0	0	0	0	0	0	0	0	0	0	0	0	0	0	0	0	0	0	0	0	0	0	0	0.00104	0	0
	Bacteria|Firmicutes|Bacilli|Erysipelotrichales|Erysipelatoclostridiaceae|UCG-004	0	0	0	0	0	0	0	0	0	0	0	0	0	0	0	0	0	0	0	0	0	0	0	0	0	0	0	0	0	0	0	0	0	0	0	0	0	0	0	0	0	0	0	0	0	0	0.00016	0
	Bacteria|Firmicutes|Bacilli|Erysipelotrichales|Erysipelatoclostridiaceae|Asteroleplasma	0	0	0	0	0	0	0.00041	0	0	0	0.00092	0	0	0	0	0	0	0	0	0	0	0	0	0	0	0	0	0.00021	0	0	0	0	0	0	0	0	0	0.00042	0	0	0	0	0	0	0	0	0	0
	Bacteria|Firmicutes|Bacilli|Erysipelotrichales|Erysipelotrichaceae|Unknown	0	0.00079	0	0	0	0	0	0	0	0	0	0	0	0	0	0	0	0	0	0	0	0	0	0	0.00015	0	0	0	0	0	0	0	0	0	0.00391	0	0	0	0	0	0	0	0	0	0	0	0	0
	Bacteria|Firmicutes|Bacilli|Erysipelotrichales|Erysipelotrichaceae|Turicibacter	0	0.05299	0.02867	0.00556	0	0.00045	0.00119	0.0012	0	0.00021	0.01779	0.01137	0.00205	0.00242	0.02792	0.00095	0	0.00118	0	0.00222	0	0.00084	0.02355	0.01361	0.00236	0.00182	0	0.00308	0.00136	0.00225	0.00152	0.03523	0.00441	0	0.00539	0.00023	0	0.00192	0	0.00061	0.00638	0.00083	0.00023	0.01734	0.00395	0	0.00047	0
	Bacteria|Firmicutes|Bacilli|Izemoplasmatales|Unknown|Unknown	0	0	0	0	0	0	0	0	0	0	0	0.00103	0	0	0.00059	0	0	0	0	0	0	0	0	0	0.00055	0	0	6e-05	0	0	0	0	0	0	0.00077	0	0	0	0	0	0	0	0	0	0	0	0.00075	0
	Bacteria|Firmicutes|Bacilli|Bacillales|Planococcaceae|Rummeliibacillus	0	0	0	0	0	0	0	0	0.02946	0	0	0	0	0	0.10169	0	0.00351	0	0.03442	0	0	0	0	0	0	0.19524	0	0	0	0	0	0	0	0	0	0	0	0	0	0	0	0	0	0	0	0	0	0
	Bacteria|Firmicutes|Bacilli|Bacillales|Planococcaceae|Kurthia	0	0	0	0	0	0	0	0	0	0	0	0	0	0	0	0	0	0	0	0	0	0	0	0	0	0	0	0	0	0	0	0	0	0.02044	0	0	0	0	0	0	0	0	0	0	0	0	0	0
	Bacteria|Cyanobacteria|Cyanobacteriia|Chloroplast|Unknown|Unknown	0.0036	0.04204	0.00294	0	0	0	0	0.00016	0	0	0.00021	0.00107	0	0.00363	0.00052	0	0.00702	0.01883	0.00164	0.0024	0.00065	0.00044	0	0.00011	0.00229	0	0	0	0	0.00079	0	0.00033	0	0	0.05328	0	0.00103	0	0.00012	0	0	0	0.00156	0	0	0	0.00257	0.00105
	Bacteria|Firmicutes|Bacilli|Lactobacillales|P5D1-392|Unknown	0	0	0	0	0	0.0006	0	0	0	0	0	0	0	0	0	0	0	0	0	0	0	0	0	0	0	0	0.00013	0	0	0	0	0.00062	0	0	0	0	0	0	0	0	0	0.00055	0	0	0	0	0	0
	Bacteria|Firmicutes|Bacilli|Lactobacillales|Lactobacillaceae|Ligilactobacillus	0.02506	0	0.02033	0	0.00029	0.00075	0.00185	0.00348	0.00907	0.00295	0.01791	0	0	0.27661	0	0.00128	0.00606	0	0.00532	0.01276	0.11039	0.00782	0.00054	0.00127	0.0131	0.01421	0	0.01503	0.00757	0	0.00183	0.00484	0.03222	0	0.00468	0.00388	0.03296	0.01578	0	0.0818	0.00763	0.00012	0.04058	0.00076	0.00022	0.00151	0.03302	0
	Bacteria|Firmicutes|Bacilli|Lactobacillales|Lactobacillaceae|Lapidilactobacillus	0	0	0.01637	0	0	7e-05	0.00097	0	0	0	0	0	0	0	0	0	0	0	0	0	0.0108	0	0	0.00091	0	0	0	0	0	0	0	0	0	0	0	0	0	0	0	0.00036	0	0	0	0	0	0	0	0
	Bacteria|Firmicutes|Bacilli|Lactobacillales|Lactobacillaceae|Companilactobacillus	0	0	0	0	0	0	0.01289	0	0	0	0	0	0	0	0	0	0	0	0	0	0	0.02023	0	0	0	0	0	0	0	0	0	0	0.0053	0	0	0.00015	0	0	0	0	0	0	0	0	0.00239	0	0	0
	Bacteria|Firmicutes|Bacilli|Lactobacillales|Lactobacillaceae|Paucilactobacillus	0	0	0	0	0	0	0	0	0	0	0	0	0	0	0	0	0	0	0	0	0	0	0	0	0	0	0	0	0	0	0	0	0	0	0	0	0	0	0	0	0	0.00418	0	0	0	0	0	0
	Bacteria|Firmicutes|Bacilli|Lactobacillales|Lactobacillaceae|Levilactobacillus	0	0	0	0.00014	0	0	0.00113	0	0.00056	0	0	0	0	0	0	0	0.00367	0	0.0009	0.05623	0.20911	0	0	0	0	0	0	0	0	0.00451	0	0.18709	0.006	0	0	0	0.00034	0	0.00021	0.01153	0	0	0	0	0	0.0043	0	0
	Bacteria|Firmicutes|Bacilli|Lactobacillales|Lactobacillaceae|Lactiplantibacillus	0	0	0.09782	0.01473	0.03995	0.10515	0.01908	0	0.00584	0.0219	0.02776	0	0.00023	0	0	0.00044	0	0.00944	0.05956	0.09478	0.02026	0.07112	0.10638	0.00169	0	0	0.18314	0	0	0.01743	0.00124	0.10043	0.03766	0.00023	0.00109	0.00185	0.00223	0.00782	0	0.00528	0.00023	0.1224	0.00865	0	0.00301	0.00288	0	0.00111
	Bacteria|Firmicutes|Bacilli|Lactobacillales|Lactobacillaceae|Unknown	0	0	0	0	0	0.00251	0	0	0	0	0.00048	0	0	0	0	0	0	0	0.00134	0.00122	0	0	0.00222	0	0	0	0.00218	0	0	0	0	0.00074	0.00145	0	0	0	0	0	0	0	0	0.00069	0	0	0	0	0	0
	Bacteria|Firmicutes|Bacilli|Erysipelotrichales|Erysipelotrichaceae|Holdemanella	0.00035	0	0.00048	0	6e-05	0.00849	0.00264	0.0035	0.00028	0.02271	0.03842	0.00544	0.00044	0.0016	0.00436	0.01245	0.00239	0	0	0.00086	0.00022	0	0.00074	0.00355	0	0.01046	0.00822	0.00683	0.0061	0.00337	0.00017	0.07698	0.01121	0.00053	0.0888	0.00514	0.00286	0.03075	0.00211	0.02148	0.0155	0.01049	0.0038	0.01768	0.02581	0.00421	0.03813	0
	Bacteria|Firmicutes|Bacilli|Erysipelotrichales|Erysipelatoclostridiaceae|Erysipelatoclostridium	0	0	0	0	0	0.00011	0	0	0	0.00027	0	8e-05	0	0	0.00384	0	0.00032	0	0	0	0	0.00497	0	0	0.00011	0.00019	0	0	0	0.00013	0	0	0	0	0	0.00023	0	9e-05	0	0	0	0.00036	0	0	0	0.00057	0	0.00041
	Bacteria|Firmicutes|Clostridia|Peptostreptococcales-Tissierellales|Family XI|Finegoldia	0	0	0	0	0	0	0	0	0	0	0	0	0	0	0	0	0	0.02786	0	0	0	0	0	0	0.02588	0.00883	0	0	0	0	0.04139	0	0	0.01551	0	0	0.00217	0	0	0.02348	0	0	0	0	0	0	0	0
	Bacteria|Firmicutes|Bacilli|Lactobacillales|Lactobacillaceae|HT002	0	0	0	0.03617	0	0	0	0	0	0.00916	0.00092	0	0	0	0	0	0	0	0.00375	0	0	0.0031	0	0.04769	0	0.00509	0	0	0	0	0	0	0	0	0	0	0	0	0	0	0	0	0	0.3414	0	0.00184	0	0
[truncated: 332 more columns]

## Sheet: Figure2C
FIGURE 2C	Vitamin_A_deficiency	No-deficiency	No-deficiency	No-deficiency	No-deficiency	No-deficiency	No-deficiency	No-deficiency	No-deficiency	No-deficiency	No-deficiency	No-deficiency	No-deficiency	No-deficiency	No-deficiency	No-deficiency	No-deficiency	No-deficiency	No-deficiency	No-deficiency	No-deficiency	No-deficiency	No-deficiency	No-deficiency	No-deficiency	No-deficiency	No-deficiency	No-deficiency	No-deficiency	No-deficiency	No-deficiency	No-deficiency	No-deficiency	No-deficiency	No-deficiency	No-deficiency	Deficiency	No-deficiency	No-deficiency	No-deficiency	No-deficiency	No-deficiency	No-deficiency	No-deficiency	No-deficiency	No-deficiency	No-deficiency	No-deficiency	No-deficiency
	subject_id	IA1	IA10	IA11	IA12	IA2	IA3	IA4	IA5	IA6	IA7	IA8	IA9	IB1	IB10	IB11	IB12	IB2	IB3	IB4	IB5	IB6	IB8	IB9	IC1	IC10	IC11	IC12	IC2	IC3	IC4	IC5	IC6	IC7	IC8	IC9	ID1	ID10	ID11	ID12	ID2	ID3	ID4	ID5	ID6	ID7	ID8	ID9	IE1
	Actinobacteriota|Actinobacteria|Bifidobacteriales|Bifidobacteriaceae|Bifidobacterium	0.0019	0	0.00426	0.01041	0.00045	0.02372	0.01525	7e-05	0	0	0.43742	0.00635	0.00821	0.00028	0.00059	0.00054	0.0012	0.05241	0.00147	0.00661	0.02278	0.0057	0.00573	0	0	0	0.00013	0	0.00057	0.00483	0	0.09125	0.00877	0.00056	0	0.04085	0.00171	0.04317	0.00077	0.01153	0.0101	0	0.02697	0.0048	0.02066	0.00312	0.00214	0.00269
	Actinobacteriota|Coriobacteriia|Coriobacteriales|Atopobiaceae|Atopobium	0	0	0	0	0	0.00079	0	0	0	0	0	0	0	0	0	0	0	0	0	0	0	0	0	0	0	0	0	0	0	0.00089	0	0.00074	0	0	0	0	0	0	0	0	0	7e-05	0.00023	0	0	0	0	0
	Actinobacteriota|Coriobacteriia|Coriobacteriales|Atopobiaceae|Libanicoccus	0	0	0.0033	0	0	0	0.00129	0	0	0	0.00285	0.00073	0	0	0	0	0	0	0.00288	0.00059	0.0046	0	0	0	0.00041	0.00173	0.00048	0.00023	0	0.00159	0	0	0.00042	0.0002	0.00135	0.00109	0	0.00027	0	0.00291	0.00209	0	0.00455	0	0	0.00033	0.00162	0
	Actinobacteriota|Coriobacteriia|Coriobacteriales|Atopobiaceae|Olsenella	0.00232	0	0.00054	0	0	0	0.00321	0	0	0.0008	0.02646	0	0	0.0038	0	0	0	0	0	0.00507	0.00508	0	0	0	0.00066	0	0.00035	0	0	0	0	0	0.00436	0.00282	0.00859	0.00403	0	0	0	0.00133	0.00247	0	0	0	0	0.00061	0.00316	0.00018
	Actinobacteriota|Coriobacteriia|Coriobacteriales|Atopobiaceae|Unknown	0	0.00232	0.00498	0	0	0	0	0	0	0	0.00021	0.00325	0	0	0	0	0	0	0.00087	0.00715	0.00239	0	0	0	0.00018	0	0	0	0	0	0	0	0.00596	0.00104	0.01289	0	0	0	0	0	0.00307	0	0	0	0	0	0.00348	0
	Actinobacteriota|Coriobacteriia|Coriobacteriales|Coriobacteriaceae|Collinsella	0.00174	0.00163	0.02105	0.16169	0	0.21871	0.02486	0.00105	0.00035	0.08114	0.00315	0.02894	0.00168	0.02189	0.00118	0.00098	0.02152	0.04905	0.00321	0.03094	0.10605	0.00243	0	0.00176	0.00347	0.02524	0.0027	0.00117	0.0005	0.10083	0	0.03355	0.03151	0.01729	0.02744	0.02947	0.0072	0.00454	0	0.02136	0.00801	0.00273	0.0166	0.00059	0.0021	0.00388	0.00676	0.00404
	Actinobacteriota|Coriobacteriia|Coriobacteriales|Coriobacteriaceae|Unknown	0	0	0	0	0	0.0015	0	0	0	0	0	0	0	0	0	0	0	0	0	0	0	0	0	0	0	0	0	0	0	0	0	0	0	0	0	0	0	0	0	0	0	0	0	0	0	0	0	0
	Actinobacteriota|Coriobacteriia|Coriobacteriales|Coriobacteriales Incertae Sedis|Raoultibacter	0.00027	0	0	0	0	0	0	0	0	0.00064	0	0	0	0.00044	0.00288	0	0.00064	0	0	0	0	0	0	0.00039	0	0.00173	0	0	0	0	0	0	0	0	0	0	0.00051	0	0	0	0	0	0.00098	0	0	0.00014	0	0
	Actinobacteriota|Coriobacteriia|Coriobacteriales|Coriobacteriales Incertae Sedis|Unknown	0.00035	0	0	0.00014	0	0	0.03593	0	0	0	0	0	0	0	0	0	0	0	0	0	0	0	0	0	0	0	0	0	0	0	0	0.00016	0	0	0	0	0.00063	0	0	0	0.00065	0	0	0	0	0	0	0
	Actinobacteriota|Coriobacteriia|Coriobacteriales|Eggerthellaceae|Eggerthella	0.00015	0.00025	0	0.00021	0	0.00079	0.00028	0	0.00021	0	6e-05	0	0	0	0	0	0.00151	0.00207	0	0	0	0	0	0	0	0	0	0	0	0	0.00647	0.00053	0	0	0	0	0.00531	0	5e-05	0	0	0	0	0	0	0	0	0
	Actinobacteriota|Coriobacteriia|Coriobacteriales|Eggerthellaceae|Enterorhabdus	0.00897	0.01148	0.00396	0	0	0	0.00349	0.00041	0	0	0.00021	0.01007	0.01464	0.00193	0	0	0.01459	0	0.01748	0.00226	0	0	0	0	0.00221	0	0	0	0	0.0061	0	0.00037	0.02045	0.02633	0.11926	0	0	0	0	0.01323	0	0.0004	0.02738	0	0	0	0.00597	0
	Actinobacteriota|Coriobacteriia|Coriobacteriales|Eggerthellaceae|Gordonibacter	0	0	0	0	0	0	0	0	0	0	0	0	0	0	0	0	0	0	0	0	0	0	0	0	0	0	0	0	0	0	0	0	0	0	0	0.00028	0	0	0	0	0.00014	0	0	0	0	0	0	0
	Actinobacteriota|Coriobacteriia|Coriobacteriales|Eggerthellaceae|Senegalimassilia	0.00077	0.00513	0.01559	0.01041	0	0.00086	0.0094	0.00025	0	0	0.01473	0.00015	0.00873	0.00578	0.01145	0	0.08586	0.04008	0.00137	0.0029	0.00764	0	0	0.01013	0.00078	0.0143	0.00482	0.00032	0	0.00673	0.00017	0.00816	0.01637	0.00173	0.00135	0.00469	0.00097	0.0006	0	0.01292	0.00019	0.00387	0.0155	0.00017	0	0.0035	0.01705	0
	Actinobacteriota|Coriobacteriia|Coriobacteriales|Eggerthellaceae|Slackia	0	0	0.00108	0	0	0	0	7e-05	0	0	0	0.00536	7e-05	0.00083	0.00066	0	0.00933	0	0.00074	0.00059	0	0	0	0	0	0.00163	0	0	0	0.00283	0	0	0.0008	0.0002	0.0018	0.00079	0	0.00024	0	0.00067	0	0.00178	0.00023	0	0	0.00132	0.00071	0
	Actinobacteriota|Coriobacteriia|Coriobacteriales|Eggerthellaceae|Unknown	0.00681	0.00956	0.00504	0.00776	0.00013	0.00202	0.00022	0.00041	0	0.07862	0.00526	0.03039	0.00633	0	0	0	0.02288	0	0.00254	0.01041	0.00234	0	0	0.00521	0	0.0025	0	0.00076	0	0.00117	0	0	0.02893	0.00355	0.00814	0.00063	0	0.00018	0	0.00249	0	0.0005	0.0087	0	0	0.00052	0.00858	0
	Bacteroidota|Bacteroidia|Bacteroidales|Bacteroidaceae|Bacteroides	0	0	0	0	0	7e-05	0	7e-05	0	0.03626	6e-05	0.00023	0.00023	0	0.11107	0.00025	0.00032	0.00673	0	0.00158	0	0.11871	0.0006	0.00074	0	0.01305	0.00501	0.00249	0.02045	0	0.00017	0.00012	0.00164	0	0	0.0001	0.01965	0.00418	0	0	0.00414	0.00233	0.01862	0.00185	0.00478	0.00331	0.00059	0
	Bacteroidota|Bacteroidia|Bacteroidales|Barnesiellaceae|Barnesiella	0	0	0	0	0	0	0	0	0	0	0	0	0	0	0	0	0	0	0	0	0	0	0	0	0	0	0	0	0	0	0	0	0	0	0	0	0	0	0	0	0	0	0.00323	0	0	0.00104	0	0
	Bacteroidota|Bacteroidia|Bacteroidales|Marinifilaceae|Butyricimonas	0	0	0	0	0	0	0	0	0	0	0	0	0	0	0	0	0	0	0	0	0	0	0	0	0	0	0	0	0.00025	0	0	0.00012	0	0	0	0	0	0	0	0	0	0	0.00098	0	0	0	0	0
	Bacteroidota|Bacteroidia|Bacteroidales|Marinifilaceae|Odoribacter	0	0.0001	0	0	0	0	0	0	0	0.00295	0.00039	0	0	0	0	0	0.0004	0	0	0	0	0	0.00011	0	0	0	0.00148	0.00023	0.00108	0	0.0001	8e-05	0.00028	0	0	0	0	0.00027	9e-05	0	0.00088	0.00028	0.01914	0	0.00297	0	0	0
	Bacteroidota|Bacteroidia|Bacteroidales|Muribaculaceae|Unknown	0.00031	0	0	0	0	0	0.00016	0	0	0	0	0.00038	0.00088	0.00033	0	0.00019	0	0	0	0	0	0	0	0	0.00011	0	0	0	0	0	0.0001	0	0	0.00013	0.00051	0	0	0.00613	0	0	0.00056	0.00064	0.00259	0	0	0.0174	0.01629	0
	Bacteroidota|Bacteroidia|Bacteroidales|Prevotellaceae|Alloprevotella	0	0	0	0	0	0	0	0	0	0	0	0	0	0.00011	0.00022	0.04928	0	0	0	0.00063	0.00035	0	0.0014	0.00229	0	0	0.001	0.00372	0.02213	0	0	0	0.00056	0	0.00237	0	0	0.0089	5e-05	0	0	0.00225	0	0.0016	0.06858	0.00364	0.00332	0
	Bacteroidota|Bacteroidia|Bacteroidales|Prevotellaceae|Prevotella	0	0.00133	0	0	0	0.00314	0	0.00032	0	0	0.0014	0	0.0027	0.00088	0.00074	0.03874	0	0	0	0.00131	0.00074	0	0.00422	0.00324	0.00022	0.0023	0.02701	0.01807	0.04488	0.00035	0.00028	0	0.00019	0	0.00115	0	0.00051	0.08499	0	0	0.00838	0.00553	0.00311	0.00934	0.03074	0.02662	0.01622	0
	Bacteroidota|Bacteroidia|Bacteroidales|Prevotellaceae|Prevotella_7	0	0	0	0	0	0	0	0	0	0	0	0.00034	0	0	0	0	0	0	0	0	0	0	0	0	0	0	0	0	0	0	0	0	0	0	0	0	0	0	0	0	0.00051	0	0	0	0	0.00028	0.00095	0
	Bacteroidota|Bacteroidia|Bacteroidales|Prevotellaceae|Prevotella_9	0.00104	0.00173	0.0018	0.00153	0.00032	0.0052	0.00833	0.00173	0	0	0.00615	0.00674	0.04947	0.01018	0.00244	0.41655	0.00072	0.00307	0.00077	0.05818	0.00256	0.16576	0.02361	0.01382	0.01982	0.06038	0.215	0.20336	0.30633	0.00251	0.00396	0.00234	0.00882	0.00058	0.00789	0	0.00308	0.38778	0.09108	0.00443	0.19547	0.12693	0.02622	0.01789	0.19867	0.12752	0.27091	0.00228
	Bacteroidota|Bacteroidia|Bacteroidales|Prevotellaceae|Prevotellaceae NK3B31 group	0	0	0	0	0	0	0	0	0	0	0	0.00019	0	0	0	0	0	0	0	0.00072	0	0	0	0	0	0	0	0	0	0	0	0	0	0	0.00013	0	0	0	0	0	0	0	0	0	0	0.01749	0	0
	Bacteroidota|Bacteroidia|Bacteroidales|Prevotellaceae|Unknown	0	0	0	0	0	0	0	9e-05	0	0	0	0.00115	0.00179	0	0	0.00065	0	0	0	0	0	0	0.00105	0.0006	0	0	0.01362	0	0	0	0.00028	0	0.00075	0	0.00013	0	0	0	0	0	0.00065	0.00525	0.00277	0	0	0.01641	0.00324	0
	Bacteroidota|Bacteroidia|Bacteroidales|Rikenellaceae|Alistipes	0	0	0	5e-05	0	0	0.00031	0	0	0.00402	0	0	0	0.00391	0.01307	0	0	0.00136	0	0.00023	0	0	0.00154	0	0	0	0.00032	0	0.00359	0	7e-05	0.00021	0	0	0	0	0.00023	0.00057	0.00023	0	0.00149	0	0.01591	0	0.00033	0.00052	0	0
	Bacteroidota|Bacteroidia|Bacteroidales|Rikenellaceae|Rikenellaceae RC9 gut group	0.00429	0.02124	0.00012	0	0	0	0	0	0	0	0	0.01271	0.00077	0	0	0	0	0	0	0.0052	0	0	0	0	0	0.00221	0	0	0	0	0	0	0	0.00028	0.00692	0	0	0	0	0	0	0.00047	0	0.00013	0	0.07135	0.0263	0
	Bacteroidota|Bacteroidia|Bacteroidales|Tannerellaceae|Parabacteroides	0	0	0	0	0	0	0	0	0	0.00145	0	0	0	0	0.0127	0	0	0.00124	0	0	0	0	0.00026	0	0	0.00125	0.00055	0.00026	0.00014	0	0	0	0	0	0	0	0	0.0028	0	0	0	0.00017	0.01233	0	0.00065	0	0.00012	0
	Cyanobacteria|Cyanobacteriia|Chloroplast|Unknown|Unknown	0.0036	0.04204	0.00294	0	0	0	0	0.00016	0	0	0.00021	0.00107	0	0.00363	0.00052	0	0.00702	0.01883	0.00164	0.0024	0.00065	0.00044	0	0.00011	0.00229	0	0	0	0	0.00079	0	0.00033	0	0	0.05328	0	0.00103	0	0.00012	0	0	0	0.00156	0	0	0	0.00257	0.00105
	Cyanobacteria|Vampirivibrionia|Gastranaerophilales|Unknown|Unknown	0	0.00025	0.00168	0	0	0	0	0.00066	0	0	0	0.09994	0	0	0	0	0	0	0.03813	0.11998	0	0	0	0.01171	0.00015	0.00221	0	0.00029	0	0	0	0	0	0.00515	0.0034	0	0	9e-05	0	0	0	0.00069	0	0	0.00159	0.00846	0.00328	0.00012
	Desulfobacterota|Desulfovibrionia|Desulfovibrionales|Desulfovibrionaceae|Bilophila	0	0	0	0	0	0	0	0	0	0	0	0	0	0	0.00251	0	0	0	0	0	0	0	0	0	0	0	0	0	0	0	0	0	0	0	0	0	0	0	0	0	0	0	0.00081	0	0	0.00024	0	0
	Desulfobacterota|Desulfovibrionia|Desulfovibrionales|Desulfovibrionaceae|Desulfovibrio	0	0	0	0	0	0	0	0	0	0	0	0	0	0	0	0	0	0	0	0	0	0	0	0	0	0	0	0.00015	7e-05	0	0	0	0	0	0	0	0	0	0	0	0	0	0	0	0	0	0	0
	Elusimicrobiota|Elusimicrobia|Elusimicrobiales|Elusimicrobiaceae|Elusimicrobium	0	0.0003	0	0	0	0	0	0	0	0	0	0	0	0	0	0	0	0	0	0.00023	0	0	9e-05	0	0	0	0	0	0	0	0	0	0.00023	0	0.0009	0	0	0	0	0	0	0	0	0	0	0	0	0
	Firmicutes|Bacilli|Acholeplasmatales|Acholeplasmataceae|Anaeroplasma	0	0	0	0	0	0	0	0	0	0	0	0	0	0	0	0	0	0	0	0.00027	0	0	0	0.00018	0	0	0	0	0	0	0	0	0	0	0	0	0	0	0	0	0	0	0	0	0	0.00014	0	0
	Firmicutes|Bacilli|Bacillales|Planococcaceae|Kurthia	0	0	0	0	0	0	0	0	0	0	0	0	0	0	0	0	0	0	0	0	0	0	0	0	0	0	0	0	0	0	0	0	0	0.02044	0	0	0	0	0	0	0	0	0	0	0	0	0	0
	Firmicutes|Bacilli|Bacillales|Planococcaceae|Rummeliibacillus	0	0	0	0	0	0	0	0	0.02946	0	0	0	0	0	0.10169	0	0.00351	0	0.03442	0	0	0	0	0	0	0.19524	0	0	0	0	0	0	0	0	0	0	0	0	0	0	0	0	0	0	0	0	0	0
	Firmicutes|Bacilli|Erysipelotrichales|Erysipelatoclostridiaceae|Asteroleplasma	0	0	0	0	0	0	0.00041	0	0	0	0.00092	0	0	0	0	0	0	0	0	0	0	0	0	0	0	0	0	0.00021	0	0	0	0	0	0	0	0	0	0.00042	0	0	0	0	0	0	0	0	0	0
	Firmicutes|Bacilli|Erysipelotrichales|Erysipelatoclostridiaceae|Catenibacterium	0.04343	0.00187	0.0048	0.08128	0	0	0	0.00041	0	0	0.00285	0.00459	0.00282	0.10016	0.0449	0.00054	0.00909	0	0.0006	0.00846	0.10462	0	0	0.00011	0.00107	0	0	0.00554	0	0.01686	0.00024	0	0.05585	0.00467	0.02558	0.01736	0.05981	0.007	0	0.02749	0.01434	0.0146	0.04271	0.00194	0	0.01645	0.02167	0
	Firmicutes|Bacilli|Erysipelotrichales|Erysipelatoclostridiaceae|Erysipelatoclostridium	0	0	0	0	0	0.00011	0	0	0	0.00027	0	8e-05	0	0	0.00384	0	0.00032	0	0	0	0	0.00497	0	0	0.00011	0.00019	0	0	0	0.00013	0	0	0	0	0	0.00023	0	9e-05	0	0	0	0.00036	0	0	0	0.00057	0	0.00041
	Firmicutes|Bacilli|Erysipelotrichales|Erysipelatoclostridiaceae|Erysipelotrichaceae UCG-003	0.00344	0.00301	0.00234	0.0014	0.00026	0.00344	0.00031	0.0008	0	0.13582	0.00033	8e-05	0.00747	0.00182	0.04593	0	0.00104	0.03937	0.00037	0	0.0003	0	0.00057	0.01347	0	0.00355	0.00061	0.00044	0.00111	0.00044	0	0.02333	0.00492	0.00797	0.00186	0.00335	0.00063	0.00111	0	0	0.00368	0.04327	0.00916	0.00156	0.00515	0.00151	0.00154	0.01926
	Firmicutes|Bacilli|Erysipelotrichales|Erysipelatoclostridiaceae|UCG-004	0	0	0	0	0	0	0	0	0	0	0	0	0	0	0	0	0	0	0	0	0	0	0	0	0	0	0	0	0	0	0	0	0	0	0	0	0	0	0	0	0	0	0	0	0	0	0.00016	0
	Firmicutes|Bacilli|Erysipelotrichales|Erysipelatoclostridiaceae|Unknown	0	0	0	0	0	0	0	0	0	0	0	0	0	0	0	0	0.00016	0	0	0	0	0	0	0	0	0	0	0	0	0	0	0	0	0	0	0	0	0	0	0	0	0	0	0	0	0.00104	0	0
	Firmicutes|Bacilli|Erysipelotrichales|Erysipelotrichaceae|Holdemanella	0.00035	0	0.00048	0	6e-05	0.00849	0.00264	0.0035	0.00028	0.02271	0.03842	0.00544	0.00044	0.0016	0.00436	0.01245	0.00239	0	0	0.00086	0.00022	0	0.00074	0.00355	0	0.01046	0.00822	0.00683	0.0061	0.00337	0.00017	0.07698	0.01121	0.00053	0.0888	0.00514	0.00286	0.03075	0.00211	0.02148	0.0155	0.01049	0.0038	0.01768	0.02581	0.00421	0.03813	0
	Firmicutes|Bacilli|Erysipelotrichales|Erysipelotrichaceae|Holdemania	0	0	0	0	0	0	0	0	0	0	0	0	0	0	0.00074	0	0	0.00024	0	0	0	0	0	0	0	0	0	0	7e-05	0	0	0	0	0	0	0	0	0	0	0	0	0	0	0	0	0	0	0
	Firmicutes|Bacilli|Erysipelotrichales|Erysipelotrichaceae|Solobacterium	0	0.0001	0.00066	0.00078	0	0	0	0	0	0	0	0.0008	0	0	0	0	0	0	0	0.0005	0	0	0	0	0	0	0	0	0	0	0.00028	0	0	0.0001	0	0	0	0	0	0.00036	0	0.00024	0	0	0	0	0	0
	Firmicutes|Bacilli|Erysipelotrichales|Erysipelotrichaceae|Turicibacter	0	0.05299	0.02867	0.00556	0	0.00045	0.00119	0.0012	0	0.00021	0.01779	0.01137	0.00205	0.00242	0.02792	0.00095	0	0.00118	0	0.00222	0	0.00084	0.02355	0.01361	0.00236	0.00182	0	0.00308	0.00136	0.00225	0.00152	0.03523	0.00441	0	0.00539	0.00023	0	0.00192	0	0.00061	0.00638	0.00083	0.00023	0.01734	0.00395	0	0.00047	0
	Firmicutes|Bacilli|Erysipelotrichales|Erysipelotrichaceae|Unknown	0	0.00079	0	0	0	0	0	0	0	0	0	0	0	0	0	0	0	0	0	0	0	0	0	0	0.00015	0	0	0	0	0	0	0	0	0	0.00391	0	0	0	0	0	0	0	0	0	0	0	0	0
	Firmicutes|Bacilli|Izemoplasmatales|Unknown|Unknown	0	0	0	0	0	0	0	0	0	0	0	0.00103	0	0	0.00059	0	0	0	0	0	0	0	0	0	0.00055	0	0	6e-05	0	0	0	0	0	0	0.00077	0	0	0	0	0	0	0	0	0	0	0	0.00075	0
	Firmicutes|Bacilli|Lactobacillales|Enterococcaceae|Enterococcus	0.57683	0.06344	0.01068	0.01334	0.00016	0.00681	0.03197	0.00039	0.81551	0	0.00039	0.0008	0.01485	0.00721	0.00546	0.04234	0.00056	0.01322	0.04945	0.00032	0.01436	0.00113	0.00014	0	0.2161	0.00605	0	0	0	0	0.6424	0.00164	0.00563	0.0295	0	0.00033	0.09757	0	0.01709	0.06098	0.00023	0.00596	0.00086	0.00105	0.00446	0	0.00051	0
	Firmicutes|Bacilli|Lactobacillales|Lactobacillaceae|Agrilactobacillus	0	0	0	0	0	0	0	0	0	0	0	0	0	0	0	0	0	0	0	0	0	0	0	0	0	0	0.00077	0	0	0	0	0	0	0	0	0	0	0	0	0	0	0	0	0	0	0	0	0
	Firmicutes|Bacilli|Lactobacillales|Lactobacillaceae|Companilactobacillus	0	0	0	0	0	0	0.01289	0	0	0	0	0	0	0	0	0	0	0	0	0	0	0.02023	0	0	0	0	0	0	0	0	0	0	0.0053	0	0	0.00015	0	0	0	0	0	0	0	0	0.00239	0	0	0
	Firmicutes|Bacilli|Lactobacillales|Lactobacillaceae|HT002	0	0	0	0.03617	0	0	0	0	0	0.00916	0.00092	0	0	0	0	0	0	0	0.00375	0	0	0.0031	0	0.04769	0	0.00509	0	0	0	0	0	0	0	0	0	0	0	0	0	0	0	0	0	0.3414	0	0.00184	0	0
	Firmicutes|Bacilli|Lactobacillales|Lactobacillaceae|Lacticaseibacillus	0	0	0.05038	0.00288	0	0	0.00013	0	0	0.00129	0	0	0	0	0	0	0	0.01204	0	0	0	0	0.00428	0.01889	0	0	0	0	0	0	0.00048	0.00558	0	0	0	0.00099	0	0.00448	0	0	0	0.00028	0.00035	0	0.00185	0.00019	0	0.01791
	Firmicutes|Bacilli|Lactobacillales|Lactobacillaceae|Lactiplantibacillus	0	0	0.09782	0.01473	0.03995	0.10515	0.01908	0	0.00584	0.0219	0.02776	0	0.00023	0	0	0.00044	0	0.00944	0.05956	0.09478	0.02026	0.07112	0.10638	0.00169	0	0	0.18314	0	0	0.01743	0.00124	0.10043	0.03766	0.00023	0.00109	0.00185	0.00223	0.00782	0	0.00528	0.00023	0.1224	0.00865	0	0.00301	0.00288	0	0.00111
	Firmicutes|Bacilli|Lactobacillales|Lactobacillaceae|Lactobacillus	0.02282	0.00079	0.0114	0.25819	0.00671	0.06381	0.00921	0.56784	0.00169	0.08939	0.00175	0.00207	0.00026	0.00176	0	0.26906	0	0.00059	0.34173	0.00036	0.00946	0.19391	0.00029	0.27092	0.01521	0.01296	0.00013	0.00328	0.0014	0.19867	0.0009	0.01591	0	0.00081	0	0.23143	0.21021	0.00192	0.52934	0.00898	0.00079	0.00142	0.00594	0.01945	0	0.04402	0.01519	0.79877
	Firmicutes|Bacilli|Lactobacillales|Lactobacillaceae|Lapidilactobacillus	0	0	0.01637	0	0	7e-05	0.00097	0	0	0	0	0	0	0	0	0	0	0	0	0	0.0108	0	0	0.00091	0	0	0	0	0	0	0	0	0	0	0	0	0	0	0	0.00036	0	0	0	0	0	0	0	0
	Firmicutes|Bacilli|Lactobacillales|Lactobacillaceae|Lentilactobacillus	0.00387	0	0.00402	0	0	0	0.00638	0	0	0	0	0	0	0	0	0	0	0	0.00522	0	0.0092	0.00216	0	0.00921	0.00306	0	0	0	0	0	0.00231	0.00123	0.00624	0	0	0.00912	0.00029	0	0	0.00959	0	0.00653	0	0	0	0	0	0.0048
	Firmicutes|Bacilli|Lactobacillales|Lactobacillaceae|Leuconostoc	0	0	0	0	0	0	0	0	0	0	0	0	0	0	0	0	0	0	0	0	0	0	0	0	0.00033	0	0	0	0	0	0	0	0	0	0	0	0	0	0	0	0	0	0	0	0	0	0	0
	Firmicutes|Bacilli|Lactobacillales|Lactobacillaceae|Levilactobacillus	0	0	0	0.00014	0	0	0.00113	0	0.00056	0	0	0	0	0	0	0	0.00367	0	0.0009	0.05623	0.20911	0	0	0	0	0	0	0	0	0.00451	0	0.18709	0.006	0	0	0	0.00034	0	0.00021	0.01153	0	0	0	0	0	0.0043	0	0
	Firmicutes|Bacilli|Lactobacillales|Lactobacillaceae|Ligilactobacillus	0.02506	0	0.02033	0	0.00029	0.00075	0.00185	0.00348	0.00907	0.00295	0.01791	0	0	0.27661	0	0.00128	0.00606	0	0.00532	0.01276	0.11039	0.00782	0.00054	0.00127	0.0131	0.01421	0	0.01503	0.00757	0	0.00183	0.00484	0.03222	0	0.00468	0.00388	0.03296	0.01578	0	0.0818	0.00763	0.00012	0.04058	0.00076	0.00022	0.00151	0.03302	0
	Firmicutes|Bacilli|Lactobacillales|Lactobacillaceae|Limosilactobacillus	0.00789	0.00079	0.00684	0.14536	0.94374	0.03741	0.22368	0.02501	0.00098	0.23533	0.00062	0	0.00028	0.10703	0	0.03749	0.00104	0.13711	0.00596	0	0.04083	0.23565	0.25657	0.31133	0.00373	0.00298	0.00032	0.00961	0.00061	0.15347	0.05034	0.00131	0.01773	0	0.00083	0.58529	0.04044	0.00111	0.23191	0.03902	0.02179	0.00038	0.01458	0.06768	0	0.00402	0.0189	0.08423
	Firmicutes|Bacilli|Lactobacillales|Lactobacillaceae|Paucilactobacillus	0	0	0	0	0	0	0	0	0	0	0	0	0	0	0	0	0	0	0	0	0	0	0	0	0	0	0	0	0	0	0	0	0	0	0	0	0	0	0	0	0	0.00418	0	0	0	0	0	0
	Firmicutes|Bacilli|Lactobacillales|Lactobacillaceae|Pediococcus	0.00379	0	0.00882	0.0415	0.001	0.16361	0.27193	0.00043	0	0	0	0	0	0	0	0	0	0	0.16448	0	0.0644	0.01025	0.00163	0.00056	0	0.00096	0.00087	0	0	0	0	0	0.03564	0.00122	0	0.00038	0.01714	0	0	0.02433	0	0.01113	0	0.00017	0	0.00033	0	0
	Firmicutes|Bacilli|Lactobacillales|Lactobacillaceae|Unknown	0	0	0	0	0	0.00251	0	0	0	0	0.00048	0	0	0	0	0	0	0	0.00134	0.00122	0	0	0.00222	0	0	0	0.00218	0	0	0	0	0.00074	0.00145	0	0	0	0	0	0	0	0	0.00069	0	0	0	0	0	0
	Firmicutes|Bacilli|Lactobacillales|Lactobacillaceae|Weissella	0	0.00173	0.13177	0.00357	0.00231	0.00067	0.00207	0.01119	0.1307	0.00107	0.00478	0.00023	0.00021	0.00033	0	0	0.00056	0.00153	0.09625	0	0.00421	0.03948	0.00205	0	0.00133	0.00038	0	0	0.00018	0	0.01078	0.02321	0.00174	0.56435	0	0.00018	0.00428	0	0	0.00643	0	0.03783	0.00455	0	0.00036	0	0.00162	0
	Firmicutes|Bacilli|Lactobacillales|P5D1-392|Unknown	0	0	0	0	0	0.0006	0	0	0	0	0	0	0	0	0	0	0	0	0	0	0	0	0	0	0	0	0.00013	0	0	0	0	0.00062	0	0	0	0	0	0	0	0	0	0.00055	0	0	0	0	0	0
	Firmicutes|Bacilli|Lactobacillales|Streptococcaceae|Lactococcus	8e-05	0	0.00138	0.00284	0	0.00097	0.00097	0	0	0	0.00024	0.00011	0	0.01084	0	0	0	0	0.00141	0	0	0.00268	0	0	0.0089	0	0	0	0	0.0053	0	0.01296	0	0	0.00212	0	0.01154	0.00093	0	0	0	0.00387	0	0	0	0.00057	0.00134	0
	Firmicutes|Bacilli|Lactobacillales|Streptococcaceae|Streptococcus	0.00023	0.00128	0.01002	0.02713	0	0.00991	0.0017	0.00084	0.0007	0.01226	0.02868	0.00268	0.0007	0.05726	0.01758	0.00161	0.01985	0.00933	0.0065	0.01864	0.01098	0.03501	0.11995	0.00123	0	0.05538	0.00254	0.02572	0.00251	0.00984	0	0.0885	0.0007	0.0002	0.00019	0.01376	0.01337	0.00821	0	0.08956	0.04757	0.06005	0.04248	0.05981	0.0083	0.00038	0.00174	0.00088
	Firmicutes|Bacilli|Lactobacillales|Unknown|Unknown	0	0	0	0	0	0	0	0	0	0	0	0	0.00067	0	0	0.00041	0	0	0	0	0	0	0	0	0	0	0	0	0	0	0.00079	0	0	0	0	0	0	0	0	0.00055	0	0	0	0	0	0	0	0
	Firmicutes|Bacilli|RF39|Unknown|Unknown	0.0048	0.01114	0.00972	0	0	0	0.00223	0	0	0	0.00514	0.02603	0.00475	0.01909	0	0	0	0	0.00241	0.02579	0	0	0	0.00612	0.03223	0.00058	0.0026	0.00146	0	0	0	0	0.00741	0.0229	0.01385	8e-05	0.0024	0	0	0.01165	0	0	0.02029	0.00063	7e-05	0.027	0.01736	0
	Firmicutes|Bacilli|Staphylococcales|Gemellaceae|Gemella	0	0	0	0	0	0	9e-05	0	0	0	0	0	0	0	0.0003	0	0	0	0	0	0	0	0	0	0	0	0	0	0	0	0	0	0	0	0	0	0	0	0	0	0	0	0	0	0	0	0	0
	Firmicutes|Clostridia|Christensenellales|Christensenellaceae|Christensenellaceae R-7 group	0.00209	0.01577	0.00174	0	0	0	0.00578	0	0	0	0	0.0039	0.0057	0	0.02142	0	0.0071	0.00224	0.00017	0.00529	9e-05	0	0	0.00222	0.00594	0.00221	0.00055	0.00237	0.00011	0.00016	0	0	0.01064	0.00168	0.01109	0	0.02182	0.00042	0	0.00225	0.00144	0.00415	0.00271	0.00042	0	0.00837	0.0312	0
	Firmicutes|Clostridia|Clostridia UCG-014|Unknown|Unknown	0.06301	0.00261	0.02891	0.00252	0	0	0.22409	0.0007	0	0	0.00511	0.05156	0	0	0	0	0.00343	0	0.0005	0.05004	0	0	0	0.00046	0.00059	0.01363	0.06944	0.01052	0	0.00016	0	0.00025	0	0.04481	0.00526	0.0002	0	9e-05	0	0	0.01117	0	0.00294	0	0	0.06828	0.00736	0
	Firmicutes|Clostridia|Clostridia vadinBB60 group|Unknown|Unknown	0	0.00049	0	0	0	0	0	0	0	0	0	0.00283	0.00021	0.00264	0	0	0	0	0	0	0	0	0	0	0	0	0	6e-05	0.00187	0	0.00048	0	0.00023	0.00203	0.00038	0	0	0	0	0	0	0	0	0	0	0.00099	0.00036	0
	Firmicutes|Clostridia|Clostridiales|Clostridiaceae|Clostridium sensu stricto 1	0.06285	0.18937	0.12793	0.03919	0.00016	0.01549	0.01474	0.00714	0	0.00471	0.01814	0.047	0.0007	0.02118	0.08279	0.01008	0.00981	0.02113	0.06177	0.11921	0.04465	0.00548	0.00747	0.01766	0.03839	0.05222	0.18513	0.09576	0.00341	0.0081	0.00974	0.01571	0.25487	0.01455	0.04001	0.00122	0.00023	0.01693	0.00014	0.01353	0.14114	0.18887	0.01476	0.23916	0.02044	0.00383	0.00878	0
	Firmicutes|Clostridia|Clostridiales|Clostridiaceae|Sarcina	0	0.00508	0.0015	0	0	0	0	0	0	0	0	0.01037	0	0	0	0.0006	0	0.001	0.00198	0	0	0	0	0	0	0	0	0.00513	0	0.0053	0	0	0.00113	0	0.02526	0	0	0	0	0	0.00177	0	0	0	0	0	0.00277	0
	Firmicutes|Clostridia|Clostridiales|Clostridiaceae|Unknown	0.00592	0.00143	0.00426	0.0014	0	0	0.00075	0	0	0	0	0.00069	0	0	0	0	0	0	0.00285	0.00167	0	0.00039	0	0.00074	0.00299	0	0.0043	0	0	0	0.00155	0	0.00366	0.00048	0	0	0	0	0	0	0.00102	0.00456	0	0	0	0	0	0
	Firmicutes|Clostridia|Eubacteriales|Eubacteriaceae|Eubacterium	0.0005	0.00104	0	0	0	0	0	0	0	0	0	0	0	0	0	0	0.00183	0	0	0	0	0	0	0	0	0	0	0	0	0	0	0.00025	0	0	0	0	0.00366	0	0	0	0	0	0	0	0	0	0	0
	Firmicutes|Clostridia|Eubacteriales|Eubacteriaceae|Pseudoramibacter	0	0	0	0	0	0	0	0	0	0	0	0	0	0	0	0	0	0	0	0	0	0	0	0	0	0	0	0	0	0	0	0	0	0	0	0	0	0	0	0	0	0	0	0	0	0	0	0
	Firmicutes|Clostridia|Lachnospirales|Defluviitaleaceae|Defluviitaleaceae UCG-011	0	0.0002	0	0	0	0	0	0	0	0	0	0	0	0	0	0	0	0	0	0	0	0	0	0.00011	0	0	0	0	0	0	0	0	0	0.00013	0	0	0	0	0	0	0	0	0.00029	0	0	0	0	0
	Firmicutes|Clostridia|Lachnospirales|Lachnospiraceae|[Eubacterium] eligens group	0	0	0.00036	0	0	0.00037	0	0	0	0	0	0.00073	0	0	0.00044	0	0	0	0	0.00226	0.00017	0	0	0.00081	0.00015	0.00096	0.00119	0.00085	0.00115	0.00013	0	0	0	0.0002	0	0	0.00011	0.0009	0	0	0.00047	0.01291	0.00254	0	0	0.00903	0.00977	0
	Firmicutes|Clostridia|Lachnospirales|Lachnospiraceae|[Eubacterium] hallii group	0.00155	0.01094	0.00222	0.01089	0	0.00299	0.00242	0	0	0.00803	0.00027	0.00157	0.0034	0.01155	0.00428	0	0.00199	0	0.00395	0.001	0.00122	0	0.00043	0.00158	0.0003	0.00873	0.00032	0.00337	0	0.00292	0.00265	0	0	0.00013	0.01815	0.0003	0	0.00177	0	0.00485	0	0.0135	0.01545	0	0	0.00619	0.0127	0.00135
	Firmicutes|Clostridia|Lachnospirales|Lachnospiraceae|[Eubacterium] ruminantium group	0.00077	0	0.00216	0	0	0	0	0	0	0	0	0.00011	0	0.00149	0	0	0	0	0.00141	0.00032	0	0	0.00023	0	0.00111	0	0.00045	0	0	0	0	0	0	0	0	0	0	0	0	0	0	0	0.00744	0	0.00011	0.00147	0	0
	Firmicutes|Clostridia|Lachnospirales|Lachnospiraceae|[Eubacterium] ventriosum group	0	0	0	0	0	0	0	0	0	0	0	0	0	0	0	0	0	0	0	0.00828	0	0	0.00211	0	0	0	0	0	0	0	0	0	0	0	0	0	0	0	0	0	0	0.00093	0	0	0.00105	0.00676	0	0
	Firmicutes|Clostridia|Lachnospirales|Lachnospiraceae|[Eubacterium] xylanophilum group	0.00027	0	0	0	0	0	0	0	0	0	0	0	0	0	0	0	0	0	0	0.00068	0	0	0	0.00077	0	0	0	0	0	0	0	0	0	0	0	0	0	0	0	0	0	0	0.00081	0	0	0	0	0
	Firmicutes|Clostridia|Lachnospirales|Lachnospiraceae|[Ruminococcus] gauvreauii group	0.00066	0.00261	0	0	0	0	0	0	0	0.00964	0	0	0	0	0	0.00046	0	0	0	0	0.0013	0.00383	0	0	0	0	0.00042	0.0029	0	0	0	0.00275	0	0.00129	0.00026	0.00038	0.00086	0.00286	0	0.00073	0	0.0257	0	0.00067	0	0.00251	0.01313	0.00316
	Firmicutes|Clostridia|Lachnospirales|Lachnospiraceae|[Ruminococcus] torques group	0.00801	0.00118	0.03833	0.00508	0	0.02843	0.00104	0.00057	0	0.06111	0.00045	0.00122	0.00084	0.00143	0.00332	0.00406	0.00837	0.00354	0	0	0.00391	0.00071	0	0.00897	0	0.00624	0.00151	0.00955	0.00068	0.00337	0.00055	0	0.00052	0.00063	0.00103	0	0.0012	0.00992	0	0.00413	0.00065	0.0329	0.00127	0.00867	0.00188	0.00454	0.00649	0
	Firmicutes|Clostridia|Lachnospirales|Lachnospiraceae|Agathobacter	0	0.00192	0.00108	0.00313	0	0.00127	0.00132	0.00298	0	0.0023	0.00154	0.00299	0.01289	0.00116	0	0.01937	0	0	0	0.00982	0.01697	0.00061	0.02021	0.00781	0.00133	0	0.00276	0.09605	0.03674	0	0	0	0.01487	0	0	0	0.00394	0.15016	0	0.00152	0.03705	0.00052	0.00265	0.00514	0.06039	0.04501	0.00356	0.00041
	Firmicutes|Clostridia|Lachnospirales|Lachnospiraceae|Anaerostipes	0.00151	0.00094	0	0	0	0	0.00145	0	0	0.00525	0	0.00061	0.00135	0	0.00066	0.00035	0	0.00153	0	0	0	0	0	0	0	0.00163	0.00042	0	0.00036	0	0	0	0	0.00023	0.00071	0	0.01588	0	0	0.00133	0	0	0.0038	0	0.00051	0	0	0.00094
	Firmicutes|Clostridia|Lachnospirales|Lachnospiraceae|Blautia	0.00576	0.00601	0.00306	0.00824	0	0.02357	0.0017	0.00123	0	0.05639	0.01212	0.00134	0.01238	0.00946	0.00229	0.00313	0.00375	0.01369	0.00234	0.03551	0.02625	0	0.00245	0.021	0	0.00682	0.00806	0.03946	0.00416	0.01016	0.00093	0.00992	0.00863	0.00051	0.00404	0.01642	0.02582	0.03947	0	0.00777	0.02002	0.10068	0.01124	0.00109	0.00388	0.04785	0.06862	0.00784
	Firmicutes|Clostridia|Lachnospirales|Lachnospiraceae|Butyrivibrio	0	0.00281	0.00048	0	0	0	0	0.00032	0	0	0	0.00494	0	0	0	0	0	0.00071	0.0001	0.01796	0	0	0.00157	0.00668	0.00022	0	0	0.00639	0	0	0	0	0	0	0	0	0	0	0	0	0.00028	0	0.0045	0	0	0	0.00044	0
	Firmicutes|Clostridia|Lachnospirales|Lachnospiraceae|CAG-56	0	0.00064	0	0	0	0	0	0	0	0	0	0	0	0	0	0	0	0	0	0	0	0	0	0	0	0	0	0.00073	0	0.00025	0	0	0	0	0	0	0	0	0	0	0	0.00012	0	0	0	0	0	0
	Firmicutes|Clostridia|Lachnospirales|Lachnospiraceae|Coprococcus	0	0.00626	0.00366	0	0	0.00281	0.00167	0	0	0	0	0.00061	0	0.00341	0.00222	0.00057	0	0	0.00107	0.00217	0.00108	0.00022	0.00057	0.00306	0	0.00336	0.00254	0.00633	0.001	0.00048	0	0.00078	0.01543	0.00038	0.00231	0.00068	0.00537	0.00189	0	0	0.00614	0.00475	0.00749	0.00126	0.00308	0.00913	0.00459	0
	Firmicutes|Clostridia|Lachnospirales|Lachnospiraceae|Dorea	0.00015	0.00039	0.00096	0.00027	0	0.04186	0	0	0	0.006	0.00131	0	0.00023	0.00121	0.00059	0	0.00271	0.03034	0.00027	0.00045	0.00035	0.00025	0	0.00436	0	0.00096	0	0.00416	0	0.00025	0	0.00373	0.00309	0.00015	0.00205	0.00702	0.00257	0.00328	0	0.00965	0.00061	0.0014	0.00052	0	0.00022	0.01296	0.01202	0.00234
	Firmicutes|Clostridia|Lachnospirales|Lachnospiraceae|Fusicatenibacter	0	0	0	0	0	0	0	0	0	0.0204	0	0	0	0	0	0.00038	0.00064	0.00077	0	0	0	0.0002	0	0.0006	0	0	0	0.0007	0.00018	0.00016	0	0.00082	0	0	0	0	0	0.00117	0	0	0	0.00237	0	0	0.00185	0.00052	0.00878	0
	Firmicutes|Clostridia|Lachnospirales|Lachnospiraceae|Howardella	0	0.00039	0	0	0	0	0	0	0	0	0	0.00096	0	0	0.00133	0	0.00391	0	0	0.00027	0	0	0	0.00025	0	0.00422	0	0.00088	0	0	0	0	0	8e-05	0.00077	0	0	0	0	0.00024	0.00158	0	0	0	0	0.00156	0.01103	0
	Firmicutes|Clostridia|Lachnospirales|Lachnospiraceae|Lachnoclostridium	0	0	0	0	0	0	0	0	0	0	0	0	0	0	0.0017	0	0	0	0	0	0	0	0	0	0	0	0	0	0.00025	0	0	0	0	0	0.00032	0	0	0	0	0	0	0.00017	0	0	0	0	0.00032	0
	Firmicutes|Clostridia|Lachnospirales|Lachnospiraceae|Lachnospira	0	0.00128	0	0	0	0	0	0	0	0	0	0	5e-05	0	0.00052	0.00104	0	0.00053	0	0.00027	0	0	0.00051	0.00056	0	0	0.00035	0.00352	0.00226	0	0	0	0	0	0	0	0	0.00075	0	0	0.00033	0.00076	0	0.00105	0.00304	0.00128	0	0
	Firmicutes|Clostridia|Lachnospirales|Lachnospiraceae|Lachnospiraceae FCS020 group	0.00019	0	0	0	0	0	0	0	0	0	0	0	0	0	0	0	0.0004	0.00089	0	0.00036	0	0.00135	0	0	0	0.00029	0	0.00029	0.00047	0	0	0	0	0	0	0	0	0.00072	0	0	0	0	0.00023	0	0	0.00085	0	0
	Firmicutes|Clostridia|Lachnospirales|Lachnospiraceae|Lachnospiraceae ND3007 group	0	0.00453	0	0	0	0	0	0	0	0.00107	0.00018	0	0.00019	0	0	0.0006	0	0	0	0.00068	0	0	0	0.00049	0	0	0	0	0	0	0	0	0	0	0.00026	0	0.00023	0.00066	0	0	0	0.00126	0.00029	0	0.00087	0.00071	0.00063	0
	Firmicutes|Clostridia|Lachnospirales|Lachnospiraceae|Lachnospiraceae NK4A136 group	0.00549	0.00912	0.00132	0.00014	0	0.00045	0.00019	0.00157	0	0.00123	0	0	0	0.00154	0.00089	0	0	0.00508	0.0005	0.00674	0	0	0.00237	0.00257	0	0	0.00684	0.0036	0.00786	0.00724	0	0	0.00089	0	0.00218	0	0.00206	0.00066	0	0.00061	0.01359	0.0009	0.00012	0.00101	0.00203	0.01021	0.00138	0
	Firmicutes|Clostridia|Lachnospirales|Lachnospiraceae|Lachnospiraceae UCG-001	0.00062	0.00039	0	0	0	0	0	0	0	0	0	0	0	0	0	0.00038	0	0	0	0	0	0	0.0002	0	0	0	0	0	0	0	0	0	0	0	0.00481	0	0	0	0	0	0	0	0	0	0	0	0	0
	Firmicutes|Clostridia|Lachnospirales|Lachnospiraceae|Lachnospiraceae UCG-003	0	0.00084	0	0	0	0.00015	0	0.00014	0	0	0	0	0	0	0.00155	0	0	0	0.0007	0	0	0	0	0	0	0	0	0	0	0	0	0	0	0.0002	0.00442	0	0	0	0	0	0	0	0	0	0	0.0095	0	0
	Firmicutes|Clostridia|Lachnospirales|Lachnospiraceae|Lachnospiraceae UCG-004	0	0.00089	0	0	0	0	0	0	0	0.00096	0	0	0	0	0.00089	0.00027	0	0	0	0.00045	0	0.00044	0	0	0	0	0	0.00196	0.00219	0	0	0	0	0	0	0	0	0.00484	0	0	0	0.00045	0	0	0.00402	0.00085	0	0
	Firmicutes|Clostridia|Lachnospirales|Lachnospiraceae|Lachnospiraceae UCG-010	0	0.00133	0	0	0	0	0	0	0	0	0	0.00199	0	0	0	0	0	0.00083	0.00013	0.00104	0.00026	0	0	0	0	0	0.00026	0	0	0	0	0	0	0	0	0	0	0	0	0	0	0	0	0	0.00022	0.00132	0	0
	Firmicutes|Clostridia|Lachnospirales|Lachnospiraceae|Marvinbryantia	0	0.00562	0	0	0	0	0	0	0	0	0	0.00057	0.0003	0	0	0	0	0.00153	0	0	0	0	0	0.00032	0	0	0	0.00214	0	0	0	0	0	0	0.00096	0	0	0.00048	0	0	0	0	0	0	0	0.00232	0.00059	0
	Firmicutes|Clostridia|Lachnospirales|Lachnospiraceae|Roseburia	0.00151	0.00424	0.00108	0.00055	0	0	0	0.00043	0	0	0	0	0	0	0.00133	0.00199	0	0.00207	0.00107	0.01217	0	0.00108	0.00137	0.00253	0	0	0.00414	0.04538	0.01048	0.00073	0	0.00094	0	0	0.01359	0	0.0012	0.00274	0	0	0.00121	0.00135	0.0049	0.01094	0.03143	0.03229	0.0034	0.0024
	Firmicutes|Clostridia|Lachnospirales|Lachnospiraceae|Unknown	0.00151	0.0036	0.00354	0	0	0	0	0	0	0.00471	0	0.00046	0	0.00127	0	0	0	0.00419	0.00171	0.00285	0.00095	0.00184	0.00037	0.00172	0.00107	0	0	0.00753	0.00807	0.0006	0	0.00439	0.00052	0	0.00289	0	0	0.00021	0	0.0014	0.00033	0.00142	0.01268	0.00025	0.00043	0.00615	0.0066	0.00129
	Firmicutes|Clostridia|Monoglobales|Monoglobaceae|Monoglobus	0	0.00084	0	0	0	0.00064	0	0	0	0	0	0	0	0	0	0	0	0.00094	0	0.00018	0	0	0	0.00014	0	0	0.00103	0.00038	0	0	0	0.00172	0	0	0.00071	0	0	0	0	0	0	0	0.00023	0	0	0	0	0
	Firmicutes|Clostridia|Oscillospirales|[Eubacterium] coprostanoligenes group|Unknown	0.00035	0.00695	0.00042	0	0	0.00019	0.0038	7e-05	0	0	0	0.00157	0.01012	0.00418	0.01004	0.00014	0.00335	0.00171	0.00023	0.0028	0.00082	0	0	0	0.00162	0	0.00029	6e-05	0.00165	0.00022	0.00072	0	0.00234	0.00025	0.00096	0	0	0.00111	0	0.00783	0.00065	0.00116	0.00144	0	0.00018	0.00402	0.00866	0
	Firmicutes|Clostridia|Oscillospirales|Butyricicoccaceae|Butyricicoccus	0	0.00182	0.00054	0	0	0.00037	0.00016	0.00014	0	0	6e-05	0.00019	9e-05	0.00028	0.01514	0.00044	0	0	0	0.00054	0	0	0	0.00162	0	0	0.00231	0.00439	0.00194	0.00044	0	0	0	0	0.00141	0	0	0.00153	0	0	0.00242	0.0005	0.00277	0.00152	0.00087	0.00383	0	0
	Firmicutes|Clostridia|Oscillospirales|Butyricicoccaceae|Unknown	0	0	0	0	0	0	6e-05	0	0	0	0	0	0.00028	0	0	0	0	0	0	0.00014	0	0	0	0	0	0	0	0	0	0	0	0	0	0	0.00077	0	0	0	0	0	0	0	0.00334	0	0	0	0.00067	0
	Firmicutes|Clostridia|Oscillospirales|Hungateiclostridiaceae|Fastidiosipila	0	0	0	0	0	0	0	0	0	0	0	0	0	0	0	0	0.00112	0	0	0	0	0	0	0	0	0.00077	0	0	0	0	0	0	0	0	0	0	0	0	0	0	0	0	0	0	0	0	0	0
	Firmicutes|Clostridia|Oscillospirales|Oscillospiraceae|Colidextribacter	0.00081	0	0	0	0	0	0.00016	0	0	0	9e-05	0	0.00081	0	0.00089	0	0	0	0	0.00172	0	0	0	0	0	0	0.00032	0	0	0	0	0	0.00019	0	0.00423	0	0	0	0	0	0	0.00028	0.00023	0	0	0	0.00787	0
	Firmicutes|Clostridia|Oscillospirales|Oscillospiraceae|Intestinimonas	0	0.00069	0	0	0	0	0	0	0	0	0	0.00103	0	0.00061	0	0.00019	0	0	0	0.00059	0	0	0	0	0.00033	0.00125	0	0.00062	0	0	0.00017	0	0	0	0.00096	0	0	0	0	0	0	0	0.00081	0.00051	0	0	0.00071	0
	Firmicutes|Clostridia|Oscillospirales|Oscillospiraceae|NK4A214 group	0.0005	0	0.00024	0	0	0	0.00066	0	0	0	0	0.00111	0.00205	0.00627	0	0	0.00128	0	0.00027	0.00045	0.00017	0	0	0	0.00089	0.00058	0.00132	0.00067	0.00047	0	0	0	0.00159	0.00015	0.0009	0	0	0.00012	0	0.01475	0.00205	0	0.00548	0	0	0.00043	0.00526	0
	Firmicutes|Clostridia|Oscillospirales|Oscillospiraceae|Oscillibacter	0.00019	0	0	0	0	0	0	0	0	0	0	0.00011	0	0	0	0	0	0.00124	0	0.00059	0	0	0	0	0	0	0	0	0	0	0	0	0	0	0	0	0	0	0	0	0.00028	0	0	0	0	0	0	0
	Firmicutes|Clostridia|Oscillospirales|Oscillospiraceae|UCG-002	0.00248	0.02046	0.00024	0	0	0.00056	0.00163	0.0002	0	0	0.00045	0.00643	0.04626	0.00649	0.011	0	0.09216	0.04568	0.00047	0.00973	0.00161	0	0.00071	0.00313	0.00207	0.00768	0.00495	0.00726	0.00671	0	0.00282	0	0.04994	0.00401	0.00712	0	0.00143	0.00475	9e-05	0.09636	0.00912	0.00085	0.06323	0	0.00196	0.01887	0.04441	0
	Firmicutes|Clostridia|Oscillospirales|Oscillospiraceae|UCG-003	0	0.00064	0	0	0	0	0	0	0	0	0	0	0	0	0.00103	0	0	0	0.00017	0.00063	0	0	0	0	0	0	0.00074	0.00085	0.00118	0	0	0	0	0	0	0	0	0.00111	0	0	0.00126	0	0.00121	0	0.00033	0.00222	0	0
	Firmicutes|Clostridia|Oscillospirales|Oscillospiraceae|UCG-005	0.00162	0.02834	0	0	0	0	0.00192	0.0003	0	0	0	0.00176	0.0131	0.00143	0.00162	5e-05	0.00032	0.00142	0.00023	0.00579	0	0	0.00014	0.00056	0.00421	0	0.0061	0.00946	0.00054	0.00041	0	0	0.00811	0.00117	0.0041	0	0	0	0	0.00388	0.00251	0.00114	0.00893	0	0.00014	0.01556	0.00846	0
	Firmicutes|Clostridia|Oscillospirales|Oscillospiraceae|Unknown	0	0.00054	0	0	0	0	0	0	0	0	0	0	0	0	0	0	0	0	0	0	0	0	0	0	0	0	0	0	0.00029	0	0.00024	0	0	0	0.00026	0	0	0	0	0	0	0	0.00098	0	0	0	0.00063	0
	Firmicutes|Clostridia|Oscillospirales|Ruminococcaceae|[Eubacterium] siraeum group	0.00132	0.00365	0	0	0	0	0	0	0	0	9e-05	0	0	0	0.00753	0	0	0	0.00017	0.0014	0	0	0	0.00271	0.00015	0	0	0.00012	0	0	0	0	0	0	0	0	0	0	0	0	0	0	0.0011	0	0	0.00426	0.00637	0
	Firmicutes|Clostridia|Oscillospirales|Ruminococcaceae|CAG-352	0	0.00039	0	0	0	0	0	0.00086	0	0.00707	0.00065	0	0	0.0121	0	0	0	0	0	0.00339	0	0	0.00068	0	0.0007	0.00221	0	0.06776	0	0	0	0	0	0	0	0	0.0048	0	0	0	0	0	0.01954	0	0	0.01589	0.01076	0
	Firmicutes|Clostridia|Oscillospirales|Ruminococcaceae|Faecalibacterium	0.01033	0.03041	0.01517	0.00739	0	0.00875	0.01367	0.00598	0	0.0091	0.00754	0.04318	0.0333	0.03394	0.0031	0.02275	0.03452	0.09077	0.05611	0.04922	0.02152	0.04794	0.02603	0.01519	0.00185	0.01056	0.10397	0.1409	0.39085	0.00441	0.00286	0.00316	0.04868	0.0033	0.02642	0.00114	0.01308	0.0625	0.04956	0.01917	0.10804	0.00271	0.01314	0.12223	0.3309	0.07811	0.04639	0
	Firmicutes|Clostridia|Oscillospirales|Ruminococcaceae|Fournierella	0	0	0	0.00021	0	0	0	0	0	0	0	0	0	0	0	0	0	0	0.00037	0.00054	0	0	0.0002	0.00067	0	0	0.0001	0.00451	0	0	0	0	0	0	0.00244	0	0	0.00048	0	0.00024	0.00033	0	0.00081	0	0	0.00052	0.00024	0
	Firmicutes|Clostridia|Oscillospirales|Ruminococcaceae|Incertae Sedis	0.00023	0.00059	0	0	0	0	0	0	0	0	0	0.00111	7e-05	0.00116	0.0003	0	0	0	0	0	0	0	0	0	0	0.00038	0	0.00012	0	0	0	0	0	5e-05	0.00224	0	0	9e-05	0	0	0	0.00066	0.00012	0	0.00014	0	0.00178	0
	Firmicutes|Clostridia|Oscillospirales|Ruminococcaceae|Ruminococcus	0.06181	0.00789	0.00882	0	0	0	0.00066	0.00011	0	0	0.00045	0.00352	0.03646	0.00693	0.00103	8e-05	0.03468	0.14909	0.00462	0.04691	0.03194	0	0.00105	0.07097	0.00037	0.00038	0.03324	0.00893	0.00072	0	7e-05	0.00336	0.02509	0.00231	0.06309	8e-05	0	0.00018	0	0.00261	0.01513	0.00036	0.00254	0	0.04165	0.08842	0.00036	0
	Firmicutes|Clostridia|Oscillospirales|Ruminococcaceae|Subdoligranulum	0.00951	0.00927	0.01391	0.01068	0.00151	0.02203	0.00047	0.00318	0	0.02024	0.00802	0.02021	0.00696	0.05374	0.00081	0.00193	0.00566	0.04822	0.00465	0.01466	0.01805	0.00342	0.00094	0.00577	0.00048	0.00182	0.06295	0.02276	0.01607	0.008	0.00096	0.02022	0.00441	0.00104	0.15408	0.00846	0.00069	0.00731	0.0008	0.00928	0.04101	0.00762	0.01689	0.00088	0.02146	0.03542	0.03476	0.02107
	Firmicutes|Clostridia|Oscillospirales|Ruminococcaceae|UBA1819	0	0	0	0	0	0	0	0	0	0	0	0	0	0.00077	0.00953	0	0.00335	0	0	0	0	0	0	0	0	0.00221	0	0	0	0	0	0	0	0	0	0	0	0	0	0	0	0	0.00081	0	0	0	0	0
	Firmicutes|Clostridia|Oscillospirales|Ruminococcaceae|Unknown	0.00046	0.03505	0.00102	0	0	0	0	0	0	0	0.00134	0.00103	0.01063	0	0.02496	0	0	0	0	0.00353	0	0	0	0.00102	0.00052	0	0.00035	0.00029	0.00158	0	0.00031	0	0.00399	0.00472	0.02616	0	0	0	0	0.00024	0.00298	0	0.21141	0	0	0.00014	0.00075	0
	Firmicutes|Clostridia|Oscillospirales|UCG-010|Unknown	0.00178	0.00665	0.00042	0	0	0	0.00242	0	0	0	0	0.00115	0.00491	0.00055	0.00074	0	0.00024	0	0	0.00036	0.00013	0	9e-05	0.00049	0.00085	0	0.00016	0.00023	0.00018	0	0	0	0.00141	0.00254	0.00353	0	0	0	0	0.00085	0.00093	0	0.00398	0.00034	0	0.00364	0.00692	0
	Firmicutes|Clostridia|Peptococcales|Peptococcaceae|Peptococcus	0	0.00266	0	0	0	0	0	0	0	0	0	0	0	0	0	0	0	0	0	0	0	0	0	0	0	0	0	0	0	0	0	0	0	8e-05	0.00032	0	0	0	0	0	0.00023	0	0	0	0	0.00024	0	0
	Firmicutes|Clostridia|Peptostreptococcales-Tissierellales|Anaerovoracaceae|Family XIII AD3011 group	0.00487	0.00291	0.00258	0.00034	0	0	0.00346	0	0	0	0	0.00122	0.00575	0.00039	0	0	0.00981	0	0.0001	0.00041	0.00113	0	0	0.00074	0	0.00067	0.00045	0	0	0	0.00165	0	0.0008	0.00132	0.00327	5e-05	0	6e-05	0	0.00346	0.00051	0	0.00536	0	0.00011	0.00232	0.0015	0
	Firmicutes|Clostridia|Peptostreptococcales-Tissierellales|Anaerovoracaceae|Mogibacterium	0.00012	0	0.06334	5e-05	0	0	0	0	0	0	0	0.00199	0	0.00017	0	0	0	0	0	0	0	0	0	0	0	0	0	0	0	0.00025	0	0	0.00474	0	0.00077	0	0	0	0.00014	0.00152	0	0	0	0	0	0	0	0
	Firmicutes|Clostridia|Peptostreptococcales-Tissierellales|Family XI|Anaerococcus	0	0	0	0	0	0	0	0	0	0	0	0	0	0.00429	0	0	0.04305	0.01505	0	0	0	0	0	0	0.10373	0.01017	0	0	0	0	0.14221	0	0.00549	0.06975	0	0	0	0	0	0.06013	0	0	0	0	0	0	0	0
	Firmicutes|Clostridia|Peptostreptococcales-Tissierellales|Family XI|Anaerosalibacter	0	0	0	0	0	0	0	0	0.00323	0	0	0	0	0	0	0	0.03827	0	0	0	0	0	0	0	0	0	0	0	0	0	0	0	0	0.00129	0	0	0	0	0	0	0	0	0	0	0	0	0	0
	Firmicutes|Clostridia|Peptostreptococcales-Tissierellales|Family XI|Ezakiella	0	0	0	0	0	0	0	0	0	0	0	0	0	0	0	0	0	0	0	0	0	0	0	0	0.00218	0.00509	0	0	0	0	0	0	0	0	0	0	0.00023	0	0	0	0	0	0	0	0	0	0	0
	Firmicutes|Clostridia|Peptostreptococcales-Tissierellales|Family XI|Fenollaria	0	0	0	0	0	0	0	0	0	0	0	0	0	0.00132	0	0	0.01945	0	0.00017	0	0	0	0	0	0.22555	0.08812	0	0	0	0	0.00034	0	0	0.00343	0	0	0.0016	0	0	0.00012	0	0	0	0	0.0004	0	0.00012	0
	Firmicutes|Clostridia|Peptostreptococcales-Tissierellales|Family XI|Finegoldia	0	0	0	0	0	0	0	0	0	0	0	0	0	0	0	0	0	0.02786	0	0	0	0	0	0	0.02588	0.00883	0	0	0	0	0.04139	0	0	0.01551	0	0	0.00217	0	0	0.02348	0	0	0	0	0	0	0	0
	Firmicutes|Clostridia|Peptostreptococcales-Tissierellales|Family XI|Gallicola	0	0	0	0	0	0	0	0	0	0	0	0	0	0	0	0	0.0063	0	0	0	0	0	0	0	0.00616	0.00077	0	0	0	0	0	0	0.00066	0	0	0	0	0	0	0	0	0	0	0	0.00011	0	0	0
	Firmicutes|Clostridia|Peptostreptococcales-Tissierellales|Family XI|Murdochiella	0	0	0	0	0	0	0	0	0	0	0	0	0	0	0	0	0.02854	0	0	0	0	0	0	0	0.00978	0.00624	0	0	0	0	0	0	0	0.00599	0	0	0	0	0	0	0	0	0	0	0	0	0	0
	Firmicutes|Clostridia|Peptostreptococcales-Tissierellales|Family XI|Parvimonas	0	0	0	0	0	0	0.0005	0	0	0	0	0	0	0.00022	0	0	0	0	0.00023	0	0	0	0	0	0	0.00125	0	0	0	0	0	0.00012	0	0	0	0	0	0	0	0	0	0	0.0011	0	0	0.00047	0	0
	Firmicutes|Clostridia|Peptostreptococcales-Tissierellales|Family XI|Peptoniphilus	0	0	0	0	0	0	0	0	0	0	0	0	0	0.00633	0.00059	0	0.36504	0.01889	0	0	0	0	0	0	0.15634	0.2154	0	0	0	0	0.0177	0	0	0.08752	0	0	0	0	0	0	0	0	0	0	0.00033	0	0	0
	Firmicutes|Clostridia|Peptostreptococcales-Tissierellales|Peptostreptococcaceae|Intestinibacter	0.01242	0.08685	0.08805	0.00714	0	0.00052	0.00613	0.00321	0	0	0.00707	0.01967	0.04591	0.01265	0.00406	0	0.00136	0.01074	0	0.04406	0.00182	0	0.00026	0.02272	0.0055	0.00278	0.00196	0.01391	0.00226	0.01727	0.00145	0.00164	0.01552	0.00135	0.03238	0	0.00069	0.00108	0	0.00661	0.04543	0	0.0113	0.00173	0.02139	0.00246	0.00174	0
	Firmicutes|Clostridia|Peptostreptococcales-Tissierellales|Peptostreptococcaceae|Paeniclostridium	0	0	0	0	0	0	0	0	0	0	0	0	0	0	0	0	0	0	0	0	0	0	0	0	0	0	0	0.00015	0	0	0	0	0	0	0	0	0	0	0	0	0	0	0	0	0	0	0	0.00047
	Firmicutes|Clostridia|Peptostreptococcales-Tissierellales|Peptostreptococcaceae|Paraclostridium	0	0.00059	0.00174	0	0	0	0	0.00034	0	0	0.00042	0	0	0	0	0.00046	0	0	0	0	0	0	0	0	0	0	0	0	0	0	0	0	0	0	0	0	0	0	0	0	0	0	0	0	0	0	0	0
	Firmicutes|Clostridia|Peptostreptococcales-Tissierellales|Peptostreptococcaceae|Peptostreptococcus	0	0	0	0	0	0.00015	0	0	0	0	0	0	0	0.00061	0.00015	0	0	0	0	0	0	0	0	0	0	0	0	0	0	0.00178	0	0	0	0	0	0	0	0	0.00012	0	0	0	0	0	0	0	0	0
	Firmicutes|Clostridia|Peptostreptococcales-Tissierellales|Peptostreptococcaceae|Romboutsia	0.00132	0.0834	0.05284	0.0382	0	0.07029	0.00792	0.00514	0.00063	0.01537	0.24382	0.13094	0.24224	0.00814	0.04438	0.03155	0	0.01204	0.00017	0.00679	0.05433	0.00723	0.35445	0.02349	0.00963	0.00442	0.0034	0.02343	0.00104	0.00381	0.01229	0.15051	0.14242	0.00041	0.00237	0.0053	0.00091	0.00646	0	0.02197	0.11889	0.09541	0.00167	0.02151	0.04002	0.00232	0.00241	0
	Firmicutes|Clostridia|Peptostreptococcales-Tissierellales|Peptostreptococcaceae|Terrisporobacter	0.00193	0.11199	0.01505	0.00229	0	0	0.00075	0.00043	0	0	0.00475	0.00406	0.00105	0.00336	0.00546	0	0	0.00094	0	0.0185	0	0	0	0.01252	0.00162	0.00173	0	0.00407	0.00255	0.00514	0.00055	0.00074	0.00108	0	0.01128	0	0	0	0	0.00212	0.00475	0	0.0011	0	0.00446	0	0	0
	Firmicutes|Clostridia|Peptostreptococcales-Tissierellales|Peptostreptococcaceae|Unknown	0	0.00153	0.0027	0	0	0	0	0.00066	0	0	0.00083	0.00214	0.00635	0	0.00111	0.00038	0	0	0	0.00109	0	0	0.00382	0	0.00059	0	0	0.00035	0	0.00035	0	0	0.00197	0	0.00013	0.00058	0	0.00012	0	0.00024	0	0.00135	0	0	0	0	0	0
	Firmicutes|Clostridia|Unknown|Unknown|Unknown	0	0	0	0	0	0	0	0	0	0	0	0	0	0	0	0.00014	0	0.00189	0	0	0	0.00113	0	0	0	0	0	0	0	0	0	0	0	0	0	0	0	0	0	0	0	0	0	0	0	0	0	0
	Firmicutes|Negativicutes|Acidaminococcales|Acidaminococcaceae|Phascolarctobacterium	0	0	0	0	0	0	0	0	0	0.00445	0	0	0	0	0.00155	0.00523	0.03922	0	0	0	0	0	0	0	0	0.00077	0	0	0.03286	0	0	0	0	0	0.00032	0	0.00657	0	0	0	0	0	0.00023	0.00206	0	0	0.00194	0
	Firmicutes|Negativicutes|Veillonellales-Selenomonadales|Selenomonadaceae|Anaerovibrio	0	0	0	0	0	0	0	0	0	0	0	0	0.00044	0	0	0	0	0	0	0	0	0	0	0	0	0	0	0	0	0	0	0	0	0	0	0	0	0	0	0	0	0	0	0	0	0.00038	0.0002	0
	Firmicutes|Negativicutes|Veillonellales-Selenomonadales|Veillonellaceae|Dialister	0	0	0	0	0.00016	0	0	0	0	0	0	0	0.00107	0	0	0.0067	0	0	0	0.02126	0	0	0	0	0	0.00106	0.00803	0.00791	0	0	0	0	0	0	0	0	0	0.01602	0	0	0.02016	0	0.0004	0	0.00558	0.00047	0.0091	0
	Firmicutes|Negativicutes|Veillonellales-Selenomonadales|Veillonellaceae|Negativicoccus	0	0	0	0	0	0	0	0	0	0	0	0	0	0.00759	0	0	0.00399	0	0	0	0	0	0	0	0.00133	0.04156	0	0	0	0	0.02159	0	0	0.0019	0	0	0	0	0	0	0	0	0	0	0	0	0	0
	Firmicutes|Negativicutes|Veillonellales-Selenomonadales|Veillonellaceae|Veillonella	0	0	0	0	0	0	0	0	0	0	0	0	0	0	0.00384	0.00014	0	0	0	0	0	0.0001	0.00086	0	0	0	0.00029	0.00023	0	0	0	0	0	0	0	0	0	0.00075	0.00047	0	0	0	0	0	0.00174	0	0	0
	Firmicutes|Unknown|Unknown|Unknown|Unknown	0	0	0	0.00016	0	0	0	0	0	0	0	0	0	0	0	0	0	0	0	0	0	0	0	0.00179	0	0	0	0	0	0	0	0	0	0	0	0	0	0	0	0	0	0	0	0	0	0.00066	0	0
	Fusobacteriota|Fusobacteriia|Fusobacteriales|Fusobacteriaceae|Cetobacterium	0	0	0	0.00025	0	0	0	0	0	0	0	0	0	0.00138	0	0	0	0.00153	0	0.00136	0	0	0.00011	0	0	0	0	0	0.00039	0	0	0.00012	0	0	0	0	0	0	0	0	0.00279	0.00128	0	0	0	0	0	0
	Proteobacteria|Gammaproteobacteria|Burkholderiales|Comamonadaceae|Comamonas	0	0	0	0	0	0	0	0	0	0	0	0	0	0	0.15198	0	0.00104	0	0	0	0	0	0	0	0	0.00019	0	0.00038	0	0	0	0	0	0	0	0	0	0	0	0	0	0	0	0	0	0	0.00012	0
	Proteobacteria|Gammaproteobacteria|Burkholderiales|Oxalobacteraceae|Oxalobacter	0	0	0	0	0	0	0	0	0	0	0	0	0	0	0	0	0	0.00159	0	0	0	0	0.00011	0	0	0	0	0	0	0	0	0	0	0	0	0	0	0	0	0	0	0	0	0	0.00011	0	0.00107	0
	Proteobacteria|Gammaproteobacteria|Burkholderiales|Sutterellaceae|Sutterella	0	0	0	0	0	0	0	0	0	0	0.00077	0	0.00016	0.00011	0.00044	0	0	0	0	0	0	0	0.00071	0.00025	0	0	0	0.00161	0	0	0.0001	0	0	0	0	0	0	0.00051	0	0	0	0.00059	0	0	0	0.00033	0.00028	0
	Proteobacteria|Gammaproteobacteria|Enterobacterales|Enterobacteriaceae|Enterobacter	0	0	0.00234	0.00343	0	0.01414	0	0.00555	0	0.00734	0.01137	0.00069	0	0.02948	0.00251	0	0	0.00938	0	0	0	0.00022	0	0	0	0.00173	0	0	0	0.00784	0	0.01054	0	0.00099	0.01052	0	0	0.00361	0	0.00188	0	0	0.02236	0	0	0.00227	0	0
	Proteobacteria|Gammaproteobacteria|Enterobacterales|Enterobacteriaceae|Escherichia-Shigella	0.00035	0.02918	0.02417	0.03063	0	0.05757	0.00688	0.32865	0.00035	0.00375	0.01039	0.34847	0.36299	0.06919	0.14999	0.00967	0.00725	0.06923	0.0006	0.00204	0.00694	0.00194	0.00031	0.00025	0.05703	0.04175	0.00344	0.00064	0.00165	0.3082	0.01026	0.00693	0.00216	0.01049	0.06309	0.00195	0.34097	0.02498	0.07503	0.20309	0.00968	0.0065	0.07769	0.00282	0.00076	0.00222	0.0178	0.02101
	Proteobacteria|Gammaproteobacteria|Enterobacterales|Enterobacteriaceae|Klebsiella	0	0	0.00102	0.00078	0.00016	0.04549	0	0.00955	0	0	0.01289	0.00991	0.00035	0.02695	0.00362	0	0.00191	0.00283	0	0	0	0	0.00057	0	0	0	0	0	0.00158	0.06086	0.00059	0.04351	0.00056	0	0.02719	0.00046	0.00166	0.00102	0	0.00061	0	0	0.02063	0	0	0	0.00218	0
	Proteobacteria|Gammaproteobacteria|Enterobacterales|Enterobacteriaceae|Unknown	0	0	0	0	0	0	0	0.0002	0	0	0	0	0	0.00303	0	0	0	0	0	0	0	0	0	0	0	0	0	0	0	0	0	0	0	0.00013	0	0	0.00154	0	0	0	0	0	0	0	0	0	0	0
	Proteobacteria|Gammaproteobacteria|Enterobacterales|Pasteurellaceae|Haemophilus	0	0	0	0	0	0	0	0	0	0	0.00089	0	0	0	0.00281	0.00033	0	0	0	0	0	0.00022	0.00616	0	0	0	0.00196	0.00029	0.00065	0	0	0	0	0	0	0	0	0	0	0	0.00754	0	0	0.00732	0.00482	0	0	0
	Proteobacteria|Gammaproteobacteria|Enterobacterales|Succinivibrionaceae|Succinivibrio	0.00012	0	0	0	0	0.00019	0	0	0	0	0.00071	0.00073	0	0	0	0.00278	0	0	0.00013	0.00244	0	0	0.00516	0	0	0	0	0.02575	0.03272	0	0.00034	0	0.00028	0	0.00141	8e-05	0	0	0	0.00067	0.00735	0	0	0	0	0.00137	0.01633	0
	Proteobacteria|Gammaproteobacteria|Pseudomonadales|Pseudomonadaceae|Pseudomonas	0	0.0001	0	0	0.00263	0.00019	0	0	0	0.00204	0.0003	0	0.00019	0	0	0	0	0	0	0	0	0	0.00026	0	0	0	0	0	0	0.00013	0	0.00033	0	0	0.00026	0	0	0	0.00059	0	0	0.00038	0	0.00358	0.00043	0	0	0
	Verrucomicrobiota|Verrucomicrobiae|Verrucomicrobiales|Akkermansiaceae|Akkermansia	0	0.00941	0	0	0	0	0	0	0.00042	0.0106	0.0005	0	0	0	0.00022	0	0	0	0	0	0	0	0	0	0	0	0	0	0	0	0.00059	0	0	0	0	0	0.00183	0	0	0	0.00019	0.00047	0	0	0	0	0	0
[truncated: 332 more columns]

## Sheet: Figure2D
Figure 2D	Stunting	Not-stunted	Not-stunted	Not-stunted	Stunted	Stunted	Stunted	Stunted	Not-stunted	Stunted	Stunted	Stunted	Stunted	Stunted	Not-stunted	Stunted	Not-stunted	Not-stunted	Not-stunted	Not-stunted	Stunted	Not-stunted	Not-stunted	Stunted	Not-stunted	Not-stunted	Not-stunted	Stunted	Stunted	Stunted	Stunted	Not-stunted	Stunted	Stunted	Stunted	Not-stunted	Stunted	Not-stunted	Not-stunted	Not-stunted	Not-stunted	Stunted	Not-stunted	Not-stunted	Not-stunted	Not-stunted	Not-stunted	Stunted	Not-stunted
	subject_id	IA1	IA10	IA11	IA12	IA2	IA3	IA4	IA5	IA6	IA7	IA8	IA9	IB1	IB10	IB11	IB12	IB2	IB3	IB4	IB5	IB6	IB8	IB9	IC1	IC10	IC11	IC12	IC2	IC3	IC4	IC5	IC6	IC7	IC8	IC9	ID1	ID10	ID11	ID12	ID2	ID3	ID4	ID5	ID6	ID7	ID8	ID9	IE1
	Firmicutes|Bacilli|Lactobacillales|Lactobacillaceae|Limosilactobacillus	0.00789	0.00079	0.00684	0.14536	0.94374	0.03741	0.22368	0.02501	0.00098	0.23533	0.00062	0	0.00028	0.10703	0	0.03749	0.00104	0.13711	0.00596	0	0.04083	0.23565	0.25657	0.31133	0.00373	0.00298	0.00032	0.00961	0.00061	0.15347	0.05034	0.00131	0.01773	0	0.00083	0.58529	0.04044	0.00111	0.23191	0.03902	0.02179	0.00038	0.01458	0.06768	0	0.00402	0.0189	0.08423
	Firmicutes|Clostridia|Clostridiales|Clostridiaceae|Unknown	0.00592	0.00143	0.00426	0.0014	0	0	0.00075	0	0	0	0	0.00069	0	0	0	0	0	0	0.00285	0.00167	0	0.00039	0	0.00074	0.00299	0	0.0043	0	0	0	0.00155	0	0.00366	0.00048	0	0	0	0	0	0	0.00102	0.00456	0	0	0	0	0	0
	Firmicutes|Clostridia|Peptostreptococcales-Tissierellales|Peptostreptococcaceae|Unknown	0	0.00153	0.0027	0	0	0	0	0.00066	0	0	0.00083	0.00214	0.00635	0	0.00111	0.00038	0	0	0	0.00109	0	0	0.00382	0	0.00059	0	0	0.00035	0	0.00035	0	0	0.00197	0	0.00013	0.00058	0	0.00012	0	0.00024	0	0.00135	0	0	0	0	0	0
	Firmicutes|Clostridia|Peptostreptococcales-Tissierellales|Family XI|Ezakiella	0	0	0	0	0	0	0	0	0	0	0	0	0	0	0	0	0	0	0	0	0	0	0	0	0.00218	0.00509	0	0	0	0	0	0	0	0	0	0	0.00023	0	0	0	0	0	0	0	0	0	0	0
	Firmicutes|Clostridia|Peptostreptococcales-Tissierellales|Family XI|Fenollaria	0	0	0	0	0	0	0	0	0	0	0	0	0	0.00132	0	0	0.01945	0	0.00017	0	0	0	0	0	0.22555	0.08812	0	0	0	0	0.00034	0	0	0.00343	0	0	0.0016	0	0	0.00012	0	0	0	0	0.0004	0	0.00012	0
	Firmicutes|Bacilli|Lactobacillales|Lactobacillaceae|Lactobacillus	0.02282	0.00079	0.0114	0.25819	0.00671	0.06381	0.00921	0.56784	0.00169	0.08939	0.00175	0.00207	0.00026	0.00176	0	0.26906	0	0.00059	0.34173	0.00036	0.00946	0.19391	0.00029	0.27092	0.01521	0.01296	0.00013	0.00328	0.0014	0.19867	0.0009	0.01591	0	0.00081	0	0.23143	0.21021	0.00192	0.52934	0.00898	0.00079	0.00142	0.00594	0.01945	0	0.04402	0.01519	0.79877
	Firmicutes|Clostridia|Unknown|Unknown|Unknown	0	0	0	0	0	0	0	0	0	0	0	0	0	0	0	0.00014	0	0.00189	0	0	0	0.00113	0	0	0	0	0	0	0	0	0	0	0	0	0	0	0	0	0	0	0	0	0	0	0	0	0	0
	Firmicutes|Clostridia|Oscillospirales|Ruminococcaceae|Subdoligranulum	0.00951	0.00927	0.01391	0.01068	0.00151	0.02203	0.00047	0.00318	0	0.02024	0.00802	0.02021	0.00696	0.05374	0.00081	0.00193	0.00566	0.04822	0.00465	0.01466	0.01805	0.00342	0.00094	0.00577	0.00048	0.00182	0.06295	0.02276	0.01607	0.008	0.00096	0.02022	0.00441	0.00104	0.15408	0.00846	0.00069	0.00731	0.0008	0.00928	0.04101	0.00762	0.01689	0.00088	0.02146	0.03542	0.03476	0.02107
	Firmicutes|Bacilli|Lactobacillales|Lactobacillaceae|Pediococcus	0.00379	0	0.00882	0.0415	0.001	0.16361	0.27193	0.00043	0	0	0	0	0	0	0	0	0	0	0.16448	0	0.0644	0.01025	0.00163	0.00056	0	0.00096	0.00087	0	0	0	0	0	0.03564	0.00122	0	0.00038	0.01714	0	0	0.02433	0	0.01113	0	0.00017	0	0.00033	0	0
	Firmicutes|Clostridia|Clostridiales|Clostridiaceae|Clostridium sensu stricto 1	0.06285	0.18937	0.12793	0.03919	0.00016	0.01549	0.01474	0.00714	0	0.00471	0.01814	0.047	0.0007	0.02118	0.08279	0.01008	0.00981	0.02113	0.06177	0.11921	0.04465	0.00548	0.00747	0.01766	0.03839	0.05222	0.18513	0.09576	0.00341	0.0081	0.00974	0.01571	0.25487	0.01455	0.04001	0.00122	0.00023	0.01693	0.00014	0.01353	0.14114	0.18887	0.01476	0.23916	0.02044	0.00383	0.00878	0
	Firmicutes|Bacilli|Lactobacillales|Streptococcaceae|Streptococcus	0.00023	0.00128	0.01002	0.02713	0	0.00991	0.0017	0.00084	0.0007	0.01226	0.02868	0.00268	0.0007	0.05726	0.01758	0.00161	0.01985	0.00933	0.0065	0.01864	0.01098	0.03501	0.11995	0.00123	0	0.05538	0.00254	0.02572	0.00251	0.00984	0	0.0885	0.0007	0.0002	0.00019	0.01376	0.01337	0.00821	0	0.08956	0.04757	0.06005	0.04248	0.05981	0.0083	0.00038	0.00174	0.00088
	Firmicutes|Clostridia|Peptostreptococcales-Tissierellales|Family XI|Anaerococcus	0	0	0	0	0	0	0	0	0	0	0	0	0	0.00429	0	0	0.04305	0.01505	0	0	0	0	0	0	0.10373	0.01017	0	0	0	0	0.14221	0	0.00549	0.06975	0	0	0	0	0	0.06013	0	0	0	0	0	0	0	0
	Proteobacteria|Gammaproteobacteria|Burkholderiales|Comamonadaceae|Comamonas	0	0	0	0	0	0	0	0	0	0	0	0	0	0	0.15198	0	0.00104	0	0	0	0	0	0	0	0	0.00019	0	0.00038	0	0	0	0	0	0	0	0	0	0	0	0	0	0	0	0	0	0	0.00012	0
	Proteobacteria|Gammaproteobacteria|Burkholderiales|Sutterellaceae|Sutterella	0	0	0	0	0	0	0	0	0	0	0.00077	0	0.00016	0.00011	0.00044	0	0	0	0	0	0	0	0.00071	0.00025	0	0	0	0.00161	0	0	0.0001	0	0	0	0	0	0	0.00051	0	0	0	0.00059	0	0	0	0.00033	0.00028	0
	Proteobacteria|Gammaproteobacteria|Burkholderiales|Oxalobacteraceae|Oxalobacter	0	0	0	0	0	0	0	0	0	0	0	0	0	0	0	0	0	0.00159	0	0	0	0	0.00011	0	0	0	0	0	0	0	0	0	0	0	0	0	0	0	0	0	0	0	0	0	0.00011	0	0.00107	0
	Proteobacteria|Gammaproteobacteria|Enterobacterales|Succinivibrionaceae|Succinivibrio	0.00012	0	0	0	0	0.00019	0	0	0	0	0.00071	0.00073	0	0	0	0.00278	0	0	0.00013	0.00244	0	0	0.00516	0	0	0	0	0.02575	0.03272	0	0.00034	0	0.00028	0	0.00141	8e-05	0	0	0	0.00067	0.00735	0	0	0	0	0.00137	0.01633	0
	Proteobacteria|Gammaproteobacteria|Enterobacterales|Pasteurellaceae|Haemophilus	0	0	0	0	0	0	0	0	0	0	0.00089	0	0	0	0.00281	0.00033	0	0	0	0	0	0.00022	0.00616	0	0	0	0.00196	0.00029	0.00065	0	0	0	0	0	0	0	0	0	0	0	0.00754	0	0	0.00732	0.00482	0	0	0
	Proteobacteria|Gammaproteobacteria|Enterobacterales|Enterobacteriaceae|Klebsiella	0	0	0.00102	0.00078	0.00016	0.04549	0	0.00955	0	0	0.01289	0.00991	0.00035	0.02695	0.00362	0	0.00191	0.00283	0	0	0	0	0.00057	0	0	0	0	0	0.00158	0.06086	0.00059	0.04351	0.00056	0	0.02719	0.00046	0.00166	0.00102	0	0.00061	0	0	0.02063	0	0	0	0.00218	0
	Proteobacteria|Gammaproteobacteria|Enterobacterales|Enterobacteriaceae|Unknown	0	0	0	0	0	0	0	0.0002	0	0	0	0	0	0.00303	0	0	0	0	0	0	0	0	0	0	0	0	0	0	0	0	0	0	0	0.00013	0	0	0.00154	0	0	0	0	0	0	0	0	0	0	0
	Proteobacteria|Gammaproteobacteria|Enterobacterales|Enterobacteriaceae|Enterobacter	0	0	0.00234	0.00343	0	0.01414	0	0.00555	0	0.00734	0.01137	0.00069	0	0.02948	0.00251	0	0	0.00938	0	0	0	0.00022	0	0	0	0.00173	0	0	0	0.00784	0	0.01054	0	0.00099	0.01052	0	0	0.00361	0	0.00188	0	0	0.02236	0	0	0.00227	0	0
	Proteobacteria|Gammaproteobacteria|Pseudomonadales|Pseudomonadaceae|Pseudomonas	0	0.0001	0	0	0.00263	0.00019	0	0	0	0.00204	0.0003	0	0.00019	0	0	0	0	0	0	0	0	0	0.00026	0	0	0	0	0	0	0.00013	0	0.00033	0	0	0.00026	0	0	0	0.00059	0	0	0.00038	0	0.00358	0.00043	0	0	0
	Bacteroidota|Bacteroidia|Bacteroidales|Rikenellaceae|Alistipes	0	0	0	5e-05	0	0	0.00031	0	0	0.00402	0	0	0	0.00391	0.01307	0	0	0.00136	0	0.00023	0	0	0.00154	0	0	0	0.00032	0	0.00359	0	7e-05	0.00021	0	0	0	0	0.00023	0.00057	0.00023	0	0.00149	0	0.01591	0	0.00033	0.00052	0	0
	Bacteroidota|Bacteroidia|Bacteroidales|Rikenellaceae|Rikenellaceae RC9 gut group	0.00429	0.02124	0.00012	0	0	0	0	0	0	0	0	0.01271	0.00077	0	0	0	0	0	0	0.0052	0	0	0	0	0	0.00221	0	0	0	0	0	0	0	0.00028	0.00692	0	0	0	0	0	0	0.00047	0	0.00013	0	0.07135	0.0263	0
	Bacteroidota|Bacteroidia|Bacteroidales|Tannerellaceae|Parabacteroides	0	0	0	0	0	0	0	0	0	0.00145	0	0	0	0	0.0127	0	0	0.00124	0	0	0	0	0.00026	0	0	0.00125	0.00055	0.00026	0.00014	0	0	0	0	0	0	0	0	0.0028	0	0	0	0.00017	0.01233	0	0.00065	0	0.00012	0
	Bacteroidota|Bacteroidia|Bacteroidales|Bacteroidaceae|Bacteroides	0	0	0	0	0	7e-05	0	7e-05	0	0.03626	6e-05	0.00023	0.00023	0	0.11107	0.00025	0.00032	0.00673	0	0.00158	0	0.11871	0.0006	0.00074	0	0.01305	0.00501	0.00249	0.02045	0	0.00017	0.00012	0.00164	0	0	0.0001	0.01965	0.00418	0	0	0.00414	0.00233	0.01862	0.00185	0.00478	0.00331	0.00059	0
	Bacteroidota|Bacteroidia|Bacteroidales|Muribaculaceae|Unknown	0.00031	0	0	0	0	0	0.00016	0	0	0	0	0.00038	0.00088	0.00033	0	0.00019	0	0	0	0	0	0	0	0	0.00011	0	0	0	0	0	0.0001	0	0	0.00013	0.00051	0	0	0.00613	0	0	0.00056	0.00064	0.00259	0	0	0.0174	0.01629	0
	Bacteroidota|Bacteroidia|Bacteroidales|Prevotellaceae|Prevotella_9	0.00104	0.00173	0.0018	0.00153	0.00032	0.0052	0.00833	0.00173	0	0	0.00615	0.00674	0.04947	0.01018	0.00244	0.41655	0.00072	0.00307	0.00077	0.05818	0.00256	0.16576	0.02361	0.01382	0.01982	0.06038	0.215	0.20336	0.30633	0.00251	0.00396	0.00234	0.00882	0.00058	0.00789	0	0.00308	0.38778	0.09108	0.00443	0.19547	0.12693	0.02622	0.01789	0.19867	0.12752	0.27091	0.00228
	Bacteroidota|Bacteroidia|Bacteroidales|Prevotellaceae|Unknown	0	0	0	0	0	0	0	9e-05	0	0	0	0.00115	0.00179	0	0	0.00065	0	0	0	0	0	0	0.00105	0.0006	0	0	0.01362	0	0	0	0.00028	0	0.00075	0	0.00013	0	0	0	0	0	0.00065	0.00525	0.00277	0	0	0.01641	0.00324	0
	Bacteroidota|Bacteroidia|Bacteroidales|Prevotellaceae|Prevotella_7	0	0	0	0	0	0	0	0	0	0	0	0.00034	0	0	0	0	0	0	0	0	0	0	0	0	0	0	0	0	0	0	0	0	0	0	0	0	0	0	0	0	0.00051	0	0	0	0	0.00028	0.00095	0
	Bacteroidota|Bacteroidia|Bacteroidales|Prevotellaceae|Prevotella	0	0.00133	0	0	0	0.00314	0	0.00032	0	0	0.0014	0	0.0027	0.00088	0.00074	0.03874	0	0	0	0.00131	0.00074	0	0.00422	0.00324	0.00022	0.0023	0.02701	0.01807	0.04488	0.00035	0.00028	0	0.00019	0	0.00115	0	0.00051	0.08499	0	0	0.00838	0.00553	0.00311	0.00934	0.03074	0.02662	0.01622	0
	Bacteroidota|Bacteroidia|Bacteroidales|Prevotellaceae|Prevotellaceae NK3B31 group	0	0	0	0	0	0	0	0	0	0	0	0.00019	0	0	0	0	0	0	0	0.00072	0	0	0	0	0	0	0	0	0	0	0	0	0	0	0.00013	0	0	0	0	0	0	0	0	0	0	0.01749	0	0
	Bacteroidota|Bacteroidia|Bacteroidales|Prevotellaceae|Alloprevotella	0	0	0	0	0	0	0	0	0	0	0	0	0	0.00011	0.00022	0.04928	0	0	0	0.00063	0.00035	0	0.0014	0.00229	0	0	0.001	0.00372	0.02213	0	0	0	0.00056	0	0.00237	0	0	0.0089	5e-05	0	0	0.00225	0	0.0016	0.06858	0.00364	0.00332	0
	Bacteroidota|Bacteroidia|Bacteroidales|Barnesiellaceae|Barnesiella	0	0	0	0	0	0	0	0	0	0	0	0	0	0	0	0	0	0	0	0	0	0	0	0	0	0	0	0	0	0	0	0	0	0	0	0	0	0	0	0	0	0	0.00323	0	0	0.00104	0	0
	Bacteroidota|Bacteroidia|Bacteroidales|Marinifilaceae|Odoribacter	0	0.0001	0	0	0	0	0	0	0	0.00295	0.00039	0	0	0	0	0	0.0004	0	0	0	0	0	0.00011	0	0	0	0.00148	0.00023	0.00108	0	0.0001	8e-05	0.00028	0	0	0	0	0.00027	9e-05	0	0.00088	0.00028	0.01914	0	0.00297	0	0	0
	Bacteroidota|Bacteroidia|Bacteroidales|Marinifilaceae|Butyricimonas	0	0	0	0	0	0	0	0	0	0	0	0	0	0	0	0	0	0	0	0	0	0	0	0	0	0	0	0	0.00025	0	0	0.00012	0	0	0	0	0	0	0	0	0	0	0.00098	0	0	0	0	0
	Proteobacteria|Gammaproteobacteria|Enterobacterales|Enterobacteriaceae|Escherichia-Shigella	0.00035	0.02918	0.02417	0.03063	0	0.05757	0.00688	0.32865	0.00035	0.00375	0.01039	0.34847	0.36299	0.06919	0.14999	0.00967	0.00725	0.06923	0.0006	0.00204	0.00694	0.00194	0.00031	0.00025	0.05703	0.04175	0.00344	0.00064	0.00165	0.3082	0.01026	0.00693	0.00216	0.01049	0.06309	0.00195	0.34097	0.02498	0.07503	0.20309	0.00968	0.0065	0.07769	0.00282	0.00076	0.00222	0.0178	0.02101
	Actinobacteriota|Coriobacteriia|Coriobacteriales|Coriobacteriaceae|Collinsella	0.00174	0.00163	0.02105	0.16169	0	0.21871	0.02486	0.00105	0.00035	0.08114	0.00315	0.02894	0.00168	0.02189	0.00118	0.00098	0.02152	0.04905	0.00321	0.03094	0.10605	0.00243	0	0.00176	0.00347	0.02524	0.0027	0.00117	0.0005	0.10083	0	0.03355	0.03151	0.01729	0.02744	0.02947	0.0072	0.00454	0	0.02136	0.00801	0.00273	0.0166	0.00059	0.0021	0.00388	0.00676	0.00404
	Desulfobacterota|Desulfovibrionia|Desulfovibrionales|Desulfovibrionaceae|Desulfovibrio	0	0	0	0	0	0	0	0	0	0	0	0	0	0	0	0	0	0	0	0	0	0	0	0	0	0	0	0.00015	7e-05	0	0	0	0	0	0	0	0	0	0	0	0	0	0	0	0	0	0	0
	Desulfobacterota|Desulfovibrionia|Desulfovibrionales|Desulfovibrionaceae|Bilophila	0	0	0	0	0	0	0	0	0	0	0	0	0	0	0.00251	0	0	0	0	0	0	0	0	0	0	0	0	0	0	0	0	0	0	0	0	0	0	0	0	0	0	0	0.00081	0	0	0.00024	0	0
	Actinobacteriota|Coriobacteriia|Coriobacteriales|Coriobacteriales Incertae Sedis|Unknown	0.00035	0	0	0.00014	0	0	0.03593	0	0	0	0	0	0	0	0	0	0	0	0	0	0	0	0	0	0	0	0	0	0	0	0	0.00016	0	0	0	0	0.00063	0	0	0	0.00065	0	0	0	0	0	0	0
	Actinobacteriota|Coriobacteriia|Coriobacteriales|Eggerthellaceae|Senegalimassilia	0.00077	0.00513	0.01559	0.01041	0	0.00086	0.0094	0.00025	0	0	0.01473	0.00015	0.00873	0.00578	0.01145	0	0.08586	0.04008	0.00137	0.0029	0.00764	0	0	0.01013	0.00078	0.0143	0.00482	0.00032	0	0.00673	0.00017	0.00816	0.01637	0.00173	0.00135	0.00469	0.00097	0.0006	0	0.01292	0.00019	0.00387	0.0155	0.00017	0	0.0035	0.01705	0
	Actinobacteriota|Coriobacteriia|Coriobacteriales|Eggerthellaceae|Slackia	0	0	0.00108	0	0	0	0	7e-05	0	0	0	0.00536	7e-05	0.00083	0.00066	0	0.00933	0	0.00074	0.00059	0	0	0	0	0	0.00163	0	0	0	0.00283	0	0	0.0008	0.0002	0.0018	0.00079	0	0.00024	0	0.00067	0	0.00178	0.00023	0	0	0.00132	0.00071	0
	Actinobacteriota|Coriobacteriia|Coriobacteriales|Atopobiaceae|Olsenella	0.00232	0	0.00054	0	0	0	0.00321	0	0	0.0008	0.02646	0	0	0.0038	0	0	0	0	0	0.00507	0.00508	0	0	0	0.00066	0	0.00035	0	0	0	0	0	0.00436	0.00282	0.00859	0.00403	0	0	0	0.00133	0.00247	0	0	0	0	0.00061	0.00316	0.00018
	Actinobacteriota|Coriobacteriia|Coriobacteriales|Atopobiaceae|Atopobium	0	0	0	0	0	0.00079	0	0	0	0	0	0	0	0	0	0	0	0	0	0	0	0	0	0	0	0	0	0	0	0.00089	0	0.00074	0	0	0	0	0	0	0	0	0	7e-05	0.00023	0	0	0	0	0
	Actinobacteriota|Coriobacteriia|Coriobacteriales|Eggerthellaceae|Unknown	0.00681	0.00956	0.00504	0.00776	0.00013	0.00202	0.00022	0.00041	0	0.07862	0.00526	0.03039	0.00633	0	0	0	0.02288	0	0.00254	0.01041	0.00234	0	0	0.00521	0	0.0025	0	0.00076	0	0.00117	0	0	0.02893	0.00355	0.00814	0.00063	0	0.00018	0	0.00249	0	0.0005	0.0087	0	0	0.00052	0.00858	0
	Actinobacteriota|Coriobacteriia|Coriobacteriales|Eggerthellaceae|Gordonibacter	0	0	0	0	0	0	0	0	0	0	0	0	0	0	0	0	0	0	0	0	0	0	0	0	0	0	0	0	0	0	0	0	0	0	0	0.00028	0	0	0	0	0.00014	0	0	0	0	0	0	0
	Actinobacteriota|Coriobacteriia|Coriobacteriales|Eggerthellaceae|Eggerthella	0.00015	0.00025	0	0.00021	0	0.00079	0.00028	0	0.00021	0	6e-05	0	0	0	0	0	0.00151	0.00207	0	0	0	0	0	0	0	0	0	0	0	0	0.00647	0.00053	0	0	0	0	0.00531	0	5e-05	0	0	0	0	0	0	0	0	0
	Actinobacteriota|Coriobacteriia|Coriobacteriales|Coriobacteriales Incertae Sedis|Raoultibacter	0.00027	0	0	0	0	0	0	0	0	0.00064	0	0	0	0.00044	0.00288	0	0.00064	0	0	0	0	0	0	0.00039	0	0.00173	0	0	0	0	0	0	0	0	0	0	0.00051	0	0	0	0	0	0.00098	0	0	0.00014	0	0
	Actinobacteriota|Coriobacteriia|Coriobacteriales|Eggerthellaceae|Enterorhabdus	0.00897	0.01148	0.00396	0	0	0	0.00349	0.00041	0	0	0.00021	0.01007	0.01464	0.00193	0	0	0.01459	0	0.01748	0.00226	0	0	0	0	0.00221	0	0	0	0	0.0061	0	0.00037	0.02045	0.02633	0.11926	0	0	0	0	0.01323	0	0.0004	0.02738	0	0	0	0.00597	0
	Actinobacteriota|Coriobacteriia|Coriobacteriales|Atopobiaceae|Libanicoccus	0	0	0.0033	0	0	0	0.00129	0	0	0	0.00285	0.00073	0	0	0	0	0	0	0.00288	0.00059	0.0046	0	0	0	0.00041	0.00173	0.00048	0.00023	0	0.00159	0	0	0.00042	0.0002	0.00135	0.00109	0	0.00027	0	0.00291	0.00209	0	0.00455	0	0	0.00033	0.00162	0
	Actinobacteriota|Coriobacteriia|Coriobacteriales|Atopobiaceae|Unknown	0	0.00232	0.00498	0	0	0	0	0	0	0	0.00021	0.00325	0	0	0	0	0	0	0.00087	0.00715	0.00239	0	0	0	0.00018	0	0	0	0	0	0	0	0.00596	0.00104	0.01289	0	0	0	0	0	0.00307	0	0	0	0	0	0.00348	0
	Actinobacteriota|Coriobacteriia|Coriobacteriales|Coriobacteriaceae|Unknown	0	0	0	0	0	0.0015	0	0	0	0	0	0	0	0	0	0	0	0	0	0	0	0	0	0	0	0	0	0	0	0	0	0	0	0	0	0	0	0	0	0	0	0	0	0	0	0	0	0
	Firmicutes|Unknown|Unknown|Unknown|Unknown	0	0	0	0.00016	0	0	0	0	0	0	0	0	0	0	0	0	0	0	0	0	0	0	0	0.00179	0	0	0	0	0	0	0	0	0	0	0	0	0	0	0	0	0	0	0	0	0	0.00066	0	0
	Firmicutes|Clostridia|Oscillospirales|[Eubacterium] coprostanoligenes group|Unknown	0.00035	0.00695	0.00042	0	0	0.00019	0.0038	7e-05	0	0	0	0.00157	0.01012	0.00418	0.01004	0.00014	0.00335	0.00171	0.00023	0.0028	0.00082	0	0	0	0.00162	0	0.00029	6e-05	0.00165	0.00022	0.00072	0	0.00234	0.00025	0.00096	0	0	0.00111	0	0.00783	0.00065	0.00116	0.00144	0	0.00018	0.00402	0.00866	0
	Verrucomicrobiota|Verrucomicrobiae|Verrucomicrobiales|Akkermansiaceae|Akkermansia	0	0.00941	0	0	0	0	0	0	0.00042	0.0106	0.0005	0	0	0	0.00022	0	0	0	0	0	0	0	0	0	0	0	0	0	0	0	0.00059	0	0	0	0	0	0.00183	0	0	0	0.00019	0.00047	0	0	0	0	0	0
	Firmicutes|Clostridia|Oscillospirales|Ruminococcaceae|Unknown	0.00046	0.03505	0.00102	0	0	0	0	0	0	0	0.00134	0.00103	0.01063	0	0.02496	0	0	0	0	0.00353	0	0	0	0.00102	0.00052	0	0.00035	0.00029	0.00158	0	0.00031	0	0.00399	0.00472	0.02616	0	0	0	0	0.00024	0.00298	0	0.21141	0	0	0.00014	0.00075	0
	Firmicutes|Clostridia|Oscillospirales|Ruminococcaceae|Fournierella	0	0	0	0.00021	0	0	0	0	0	0	0	0	0	0	0	0	0	0	0.00037	0.00054	0	0	0.0002	0.00067	0	0	0.0001	0.00451	0	0	0	0	0	0	0.00244	0	0	0.00048	0	0.00024	0.00033	0	0.00081	0	0	0.00052	0.00024	0
	Firmicutes|Clostridia|Oscillospirales|Ruminococcaceae|Faecalibacterium	0.01033	0.03041	0.01517	0.00739	0	0.00875	0.01367	0.00598	0	0.0091	0.00754	0.04318	0.0333	0.03394	0.0031	0.02275	0.03452	0.09077	0.05611	0.04922	0.02152	0.04794	0.02603	0.01519	0.00185	0.01056	0.10397	0.1409	0.39085	0.00441	0.00286	0.00316	0.04868	0.0033	0.02642	0.00114	0.01308	0.0625	0.04956	0.01917	0.10804	0.00271	0.01314	0.12223	0.3309	0.07811	0.04639	0
	Firmicutes|Clostridia|Oscillospirales|Ruminococcaceae|UBA1819	0	0	0	0	0	0	0	0	0	0	0	0	0	0.00077	0.00953	0	0.00335	0	0	0	0	0	0	0	0	0.00221	0	0	0	0	0	0	0	0	0	0	0	0	0	0	0	0	0.00081	0	0	0	0	0
	Firmicutes|Bacilli|Lactobacillales|Lactobacillaceae|Agrilactobacillus	0	0	0	0	0	0	0	0	0	0	0	0	0	0	0	0	0	0	0	0	0	0	0	0	0	0	0.00077	0	0	0	0	0	0	0	0	0	0	0	0	0	0	0	0	0	0	0	0	0
	Firmicutes|Clostridia|Clostridia UCG-014|Unknown|Unknown	0.06301	0.00261	0.02891	0.00252	0	0	0.22409	0.0007	0	0	0.00511	0.05156	0	0	0	0	0.00343	0	0.0005	0.05004	0	0	0	0.00046	0.00059	0.01363	0.06944	0.01052	0	0.00016	0	0.00025	0	0.04481	0.00526	0.0002	0	9e-05	0	0	0.01117	0	0.00294	0	0	0.06828	0.00736	0
	Firmicutes|Bacilli|Lactobacillales|Lactobacillaceae|Lacticaseibacillus	0	0	0.05038	0.00288	0	0	0.00013	0	0	0.00129	0	0	0	0	0	0	0	0.01204	0	0	0	0	0.00428	0.01889	0	0	0	0	0	0	0.00048	0.00558	0	0	0	0.00099	0	0.00448	0	0	0	0.00028	0.00035	0	0.00185	0.00019	0	0.01791
	Firmicutes|Bacilli|Lactobacillales|Lactobacillaceae|Lentilactobacillus	0.00387	0	0.00402	0	0	0	0.00638	0	0	0	0	0	0	0	0	0	0	0	0.00522	0	0.0092	0.00216	0	0.00921	0.00306	0	0	0	0	0	0.00231	0.00123	0.00624	0	0	0.00912	0.00029	0	0	0.00959	0	0.00653	0	0	0	0	0	0.0048
	Firmicutes|Bacilli|Lactobacillales|Streptococcaceae|Lactococcus	8e-05	0	0.00138	0.00284	0	0.00097	0.00097	0	0	0	0.00024	0.00011	0	0.01084	0	0	0	0	0.00141	0	0	0.00268	0	0	0.0089	0	0	0	0	0.0053	0	0.01296	0	0	0.00212	0	0.01154	0.00093	0	0	0	0.00387	0	0	0	0.00057	0.00134	0
	Firmicutes|Bacilli|Lactobacillales|Lactobacillaceae|Leuconostoc	0	0	0	0	0	0	0	0	0	0	0	0	0	0	0	0	0	0	0	0	0	0	0	0	0.00033	0	0	0	0	0	0	0	0	0	0	0	0	0	0	0	0	0	0	0	0	0	0	0
	Firmicutes|Bacilli|Lactobacillales|Lactobacillaceae|Weissella	0	0.00173	0.13177	0.00357	0.00231	0.00067	0.00207	0.01119	0.1307	0.00107	0.00478	0.00023	0.00021	0.00033	0	0	0.00056	0.00153	0.09625	0	0.00421	0.03948	0.00205	0	0.00133	0.00038	0	0	0.00018	0	0.01078	0.02321	0.00174	0.56435	0	0.00018	0.00428	0	0	0.00643	0	0.03783	0.00455	0	0.00036	0	0.00162	0
	Firmicutes|Bacilli|Lactobacillales|Unknown|Unknown	0	0	0	0	0	0	0	0	0	0	0	0	0.00067	0	0	0.00041	0	0	0	0	0	0	0	0	0	0	0	0	0	0	0.00079	0	0	0	0	0	0	0	0	0.00055	0	0	0	0	0	0	0	0
	Firmicutes|Bacilli|Lactobacillales|Enterococcaceae|Enterococcus	0.57683	0.06344	0.01068	0.01334	0.00016	0.00681	0.03197	0.00039	0.81551	0	0.00039	0.0008	0.01485	0.00721	0.00546	0.04234	0.00056	0.01322	0.04945	0.00032	0.01436	0.00113	0.00014	0	0.2161	0.00605	0	0	0	0	0.6424	0.00164	0.00563	0.0295	0	0.00033	0.09757	0	0.01709	0.06098	0.00023	0.00596	0.00086	0.00105	0.00446	0	0.00051	0
	Firmicutes|Bacilli|Staphylococcales|Gemellaceae|Gemella	0	0	0	0	0	0	9e-05	0	0	0	0	0	0	0	0.0003	0	0	0	0	0	0	0	0	0	0	0	0	0	0	0	0	0	0	0	0	0	0	0	0	0	0	0	0	0	0	0	0	0
	Actinobacteriota|Actinobacteria|Bifidobacteriales|Bifidobacteriaceae|Bifidobacterium	0.0019	0	0.00426	0.01041	0.00045	0.02372	0.01525	7e-05	0	0	0.43742	0.00635	0.00821	0.00028	0.00059	0.00054	0.0012	0.05241	0.00147	0.00661	0.02278	0.0057	0.00573	0	0	0	0.00013	0	0.00057	0.00483	0	0.09125	0.00877	0.00056	0	0.04085	0.00171	0.04317	0.00077	0.01153	0.0101	0	0.02697	0.0048	0.02066	0.00312	0.00214	0.00269
	Firmicutes|Clostridia|Peptostreptococcales-Tissierellales|Family XI|Murdochiella	0	0	0	0	0	0	0	0	0	0	0	0	0	0	0	0	0.02854	0	0	0	0	0	0	0	0.00978	0.00624	0	0	0	0	0	0	0	0.00599	0	0	0	0	0	0	0	0	0	0	0	0	0	0
	Firmicutes|Clostridia|Peptococcales|Peptococcaceae|Peptococcus	0	0.00266	0	0	0	0	0	0	0	0	0	0	0	0	0	0	0	0	0	0	0	0	0	0	0	0	0	0	0	0	0	0	0	8e-05	0.00032	0	0	0	0	0	0.00023	0	0	0	0	0.00024	0	0
	Firmicutes|Clostridia|Peptostreptococcales-Tissierellales|Family XI|Parvimonas	0	0	0	0	0	0	0.0005	0	0	0	0	0	0	0.00022	0	0	0	0	0.00023	0	0	0	0	0	0	0.00125	0	0	0	0	0	0.00012	0	0	0	0	0	0	0	0	0	0	0.0011	0	0	0.00047	0	0
	Firmicutes|Clostridia|Peptostreptococcales-Tissierellales|Family XI|Gallicola	0	0	0	0	0	0	0	0	0	0	0	0	0	0	0	0	0.0063	0	0	0	0	0	0	0	0.00616	0.00077	0	0	0	0	0	0	0.00066	0	0	0	0	0	0	0	0	0	0	0	0.00011	0	0	0
	Firmicutes|Clostridia|Peptostreptococcales-Tissierellales|Peptostreptococcaceae|Romboutsia	0.00132	0.0834	0.05284	0.0382	0	0.07029	0.00792	0.00514	0.00063	0.01537	0.24382	0.13094	0.24224	0.00814	0.04438	0.03155	0	0.01204	0.00017	0.00679	0.05433	0.00723	0.35445	0.02349	0.00963	0.00442	0.0034	0.02343	0.00104	0.00381	0.01229	0.15051	0.14242	0.00041	0.00237	0.0053	0.00091	0.00646	0	0.02197	0.11889	0.09541	0.00167	0.02151	0.04002	0.00232	0.00241	0
	Firmicutes|Clostridia|Peptostreptococcales-Tissierellales|Peptostreptococcaceae|Paraclostridium	0	0.00059	0.00174	0	0	0	0	0.00034	0	0	0.00042	0	0	0	0	0.00046	0	0	0	0	0	0	0	0	0	0	0	0	0	0	0	0	0	0	0	0	0	0	0	0	0	0	0	0	0	0	0	0
	Firmicutes|Clostridia|Peptostreptococcales-Tissierellales|Peptostreptococcaceae|Paeniclostridium	0	0	0	0	0	0	0	0	0	0	0	0	0	0	0	0	0	0	0	0	0	0	0	0	0	0	0	0.00015	0	0	0	0	0	0	0	0	0	0	0	0	0	0	0	0	0	0	0	0.00047
	Firmicutes|Clostridia|Peptostreptococcales-Tissierellales|Peptostreptococcaceae|Terrisporobacter	0.00193	0.11199	0.01505	0.00229	0	0	0.00075	0.00043	0	0	0.00475	0.00406	0.00105	0.00336	0.00546	0	0	0.00094	0	0.0185	0	0	0	0.01252	0.00162	0.00173	0	0.00407	0.00255	0.00514	0.00055	0.00074	0.00108	0	0.01128	0	0	0	0	0.00212	0.00475	0	0.0011	0	0.00446	0	0	0
	Firmicutes|Clostridia|Peptostreptococcales-Tissierellales|Peptostreptococcaceae|Intestinibacter	0.01242	0.08685	0.08805	0.00714	0	0.00052	0.00613	0.00321	0	0	0.00707	0.01967	0.04591	0.01265	0.00406	0	0.00136	0.01074	0	0.04406	0.00182	0	0.00026	0.02272	0.0055	0.00278	0.00196	0.01391	0.00226	0.01727	0.00145	0.00164	0.01552	0.00135	0.03238	0	0.00069	0.00108	0	0.00661	0.04543	0	0.0113	0.00173	0.02139	0.00246	0.00174	0
	Firmicutes|Clostridia|Peptostreptococcales-Tissierellales|Peptostreptococcaceae|Peptostreptococcus	0	0	0	0	0	0.00015	0	0	0	0	0	0	0	0.00061	0.00015	0	0	0	0	0	0	0	0	0	0	0	0	0	0	0.00178	0	0	0	0	0	0	0	0	0.00012	0	0	0	0	0	0	0	0	0
	Firmicutes|Clostridia|Peptostreptococcales-Tissierellales|Anaerovoracaceae|Mogibacterium	0.00012	0	0.06334	5e-05	0	0	0	0	0	0	0	0.00199	0	0.00017	0	0	0	0	0	0	0	0	0	0	0	0	0	0	0	0.00025	0	0	0.00474	0	0.00077	0	0	0	0.00014	0.00152	0	0	0	0	0	0	0	0
	Firmicutes|Clostridia|Peptostreptococcales-Tissierellales|Anaerovoracaceae|Family XIII AD3011 group	0.00487	0.00291	0.00258	0.00034	0	0	0.00346	0	0	0	0	0.00122	0.00575	0.00039	0	0	0.00981	0	0.0001	0.00041	0.00113	0	0	0.00074	0	0.00067	0.00045	0	0	0	0.00165	0	0.0008	0.00132	0.00327	5e-05	0	6e-05	0	0.00346	0.00051	0	0.00536	0	0.00011	0.00232	0.0015	0
	Firmicutes|Clostridia|Peptostreptococcales-Tissierellales|Family XI|Anaerosalibacter	0	0	0	0	0	0	0	0	0.00323	0	0	0	0	0	0	0	0.03827	0	0	0	0	0	0	0	0	0	0	0	0	0	0	0	0	0.00129	0	0	0	0	0	0	0	0	0	0	0	0	0	0
	Firmicutes|Clostridia|Peptostreptococcales-Tissierellales|Family XI|Peptoniphilus	0	0	0	0	0	0	0	0	0	0	0	0	0	0.00633	0.00059	0	0.36504	0.01889	0	0	0	0	0	0	0.15634	0.2154	0	0	0	0	0.0177	0	0	0.08752	0	0	0	0	0	0	0	0	0	0	0.00033	0	0	0
	Firmicutes|Bacilli|Acholeplasmatales|Acholeplasmataceae|Anaeroplasma	0	0	0	0	0	0	0	0	0	0	0	0	0	0	0	0	0	0	0	0.00027	0	0	0	0.00018	0	0	0	0	0	0	0	0	0	0	0	0	0	0	0	0	0	0	0	0	0	0.00014	0	0
	Firmicutes|Negativicutes|Veillonellales-Selenomonadales|Veillonellaceae|Negativicoccus	0	0	0	0	0	0	0	0	0	0	0	0	0	0.00759	0	0	0.00399	0	0	0	0	0	0	0	0.00133	0.04156	0	0	0	0	0.02159	0	0	0.0019	0	0	0	0	0	0	0	0	0	0	0	0	0	0
	Firmicutes|Negativicutes|Veillonellales-Selenomonadales|Veillonellaceae|Veillonella	0	0	0	0	0	0	0	0	0	0	0	0	0	0	0.00384	0.00014	0	0	0	0	0	0.0001	0.00086	0	0	0	0.00029	0.00023	0	0	0	0	0	0	0	0	0	0.00075	0.00047	0	0	0	0	0	0.00174	0	0	0
	Firmicutes|Negativicutes|Veillonellales-Selenomonadales|Veillonellaceae|Dialister	0	0	0	0	0.00016	0	0	0	0	0	0	0	0.00107	0	0	0.0067	0	0	0	0.02126	0	0	0	0	0	0.00106	0.00803	0.00791	0	0	0	0	0	0	0	0	0	0.01602	0	0	0.02016	0	0.0004	0	0.00558	0.00047	0.0091	0
	Cyanobacteria|Vampirivibrionia|Gastranaerophilales|Unknown|Unknown	0	0.00025	0.00168	0	0	0	0	0.00066	0	0	0	0.09994	0	0	0	0	0	0	0.03813	0.11998	0	0	0	0.01171	0.00015	0.00221	0	0.00029	0	0	0	0	0	0.00515	0.0034	0	0	9e-05	0	0	0	0.00069	0	0	0.00159	0.00846	0.00328	0.00012
	Firmicutes|Clostridia|Clostridia vadinBB60 group|Unknown|Unknown	0	0.00049	0	0	0	0	0	0	0	0	0	0.00283	0.00021	0.00264	0	0	0	0	0	0	0	0	0	0	0	0	0	6e-05	0.00187	0	0.00048	0	0.00023	0.00203	0.00038	0	0	0	0	0	0	0	0	0	0	0.00099	0.00036	0
	Firmicutes|Clostridia|Christensenellales|Christensenellaceae|Christensenellaceae R-7 group	0.00209	0.01577	0.00174	0	0	0	0.00578	0	0	0	0	0.0039	0.0057	0	0.02142	0	0.0071	0.00224	0.00017	0.00529	9e-05	0	0	0.00222	0.00594	0.00221	0.00055	0.00237	0.00011	0.00016	0	0	0.01064	0.00168	0.01109	0	0.02182	0.00042	0	0.00225	0.00144	0.00415	0.00271	0.00042	0	0.00837	0.0312	0
	Firmicutes|Clostridia|Eubacteriales|Eubacteriaceae|Pseudoramibacter	0	0	0	0	0	0	0	0	0	0	0	0	0	0	0	0	0	0	0	0	0	0	0	0	0	0	0	0	0	0	0	0	0	0	0	0	0	0	0	0	0	0	0	0	0	0	0	0
	Firmicutes|Clostridia|Eubacteriales|Eubacteriaceae|Eubacterium	0.0005	0.00104	0	0	0	0	0	0	0	0	0	0	0	0	0	0	0.00183	0	0	0	0	0	0	0	0	0	0	0	0	0	0	0.00025	0	0	0	0	0.00366	0	0	0	0	0	0	0	0	0	0	0
	Firmicutes|Clostridia|Oscillospirales|Ruminococcaceae|Incertae Sedis	0.00023	0.00059	0	0	0	0	0	0	0	0	0	0.00111	7e-05	0.00116	0.0003	0	0	0	0	0	0	0	0	0	0	0.00038	0	0.00012	0	0	0	0	0	5e-05	0.00224	0	0	9e-05	0	0	0	0.00066	0.00012	0	0.00014	0	0.00178	0
	Firmicutes|Clostridia|Oscillospirales|Oscillospiraceae|Oscillibacter	0.00019	0	0	0	0	0	0	0	0	0	0	0.00011	0	0	0	0	0	0.00124	0	0.00059	0	0	0	0	0	0	0	0	0	0	0	0	0	0	0	0	0	0	0	0	0.00028	0	0	0	0	0	0	0
	Firmicutes|Clostridia|Oscillospirales|Oscillospiraceae|UCG-002	0.00248	0.02046	0.00024	0	0	0.00056	0.00163	0.0002	0	0	0.00045	0.00643	0.04626	0.00649	0.011	0	0.09216	0.04568	0.00047	0.00973	0.00161	0	0.00071	0.00313	0.00207	0.00768	0.00495	0.00726	0.00671	0	0.00282	0	0.04994	0.00401	0.00712	0	0.00143	0.00475	9e-05	0.09636	0.00912	0.00085	0.06323	0	0.00196	0.01887	0.04441	0
	Firmicutes|Clostridia|Oscillospirales|Oscillospiraceae|UCG-003	0	0.00064	0	0	0	0	0	0	0	0	0	0	0	0	0.00103	0	0	0	0.00017	0.00063	0	0	0	0	0	0	0.00074	0.00085	0.00118	0	0	0	0	0	0	0	0	0.00111	0	0	0.00126	0	0.00121	0	0.00033	0.00222	0	0
	Firmicutes|Clostridia|Oscillospirales|UCG-010|Unknown	0.00178	0.00665	0.00042	0	0	0	0.00242	0	0	0	0	0.00115	0.00491	0.00055	0.00074	0	0.00024	0	0	0.00036	0.00013	0	9e-05	0.00049	0.00085	0	0.00016	0.00023	0.00018	0	0	0	0.00141	0.00254	0.00353	0	0	0	0	0.00085	0.00093	0	0.00398	0.00034	0	0.00364	0.00692	0
	Firmicutes|Clostridia|Monoglobales|Monoglobaceae|Monoglobus	0	0.00084	0	0	0	0.00064	0	0	0	0	0	0	0	0	0	0	0	0.00094	0	0.00018	0	0	0	0.00014	0	0	0.00103	0.00038	0	0	0	0.00172	0	0	0.00071	0	0	0	0	0	0	0	0.00023	0	0	0	0	0
	Firmicutes|Clostridia|Oscillospirales|Oscillospiraceae|NK4A214 group	0.0005	0	0.00024	0	0	0	0.00066	0	0	0	0	0.00111	0.00205	0.00627	0	0	0.00128	0	0.00027	0.00045	0.00017	0	0	0	0.00089	0.00058	0.00132	0.00067	0.00047	0	0	0	0.00159	0.00015	0.0009	0	0	0.00012	0	0.01475	0.00205	0	0.00548	0	0	0.00043	0.00526	0
	Firmicutes|Clostridia|Oscillospirales|Hungateiclostridiaceae|Fastidiosipila	0	0	0	0	0	0	0	0	0	0	0	0	0	0	0	0	0.00112	0	0	0	0	0	0	0	0	0.00077	0	0	0	0	0	0	0	0	0	0	0	0	0	0	0	0	0	0	0	0	0	0
	Firmicutes|Clostridia|Oscillospirales|Oscillospiraceae|UCG-005	0.00162	0.02834	0	0	0	0	0.00192	0.0003	0	0	0	0.00176	0.0131	0.00143	0.00162	5e-05	0.00032	0.00142	0.00023	0.00579	0	0	0.00014	0.00056	0.00421	0	0.0061	0.00946	0.00054	0.00041	0	0	0.00811	0.00117	0.0041	0	0	0	0	0.00388	0.00251	0.00114	0.00893	0	0.00014	0.01556	0.00846	0
	Firmicutes|Clostridia|Oscillospirales|Oscillospiraceae|Colidextribacter	0.00081	0	0	0	0	0	0.00016	0	0	0	9e-05	0	0.00081	0	0.00089	0	0	0	0	0.00172	0	0	0	0	0	0	0.00032	0	0	0	0	0	0.00019	0	0.00423	0	0	0	0	0	0	0.00028	0.00023	0	0	0	0.00787	0
	Firmicutes|Clostridia|Oscillospirales|Oscillospiraceae|Intestinimonas	0	0.00069	0	0	0	0	0	0	0	0	0	0.00103	0	0.00061	0	0.00019	0	0	0	0.00059	0	0	0	0	0.00033	0.00125	0	0.00062	0	0	0.00017	0	0	0	0.00096	0	0	0	0	0	0	0	0.00081	0.00051	0	0	0.00071	0
	Firmicutes|Clostridia|Oscillospirales|Oscillospiraceae|Unknown	0	0.00054	0	0	0	0	0	0	0	0	0	0	0	0	0	0	0	0	0	0	0	0	0	0	0	0	0	0	0.00029	0	0.00024	0	0	0	0.00026	0	0	0	0	0	0	0	0.00098	0	0	0	0.00063	0
	Firmicutes|Clostridia|Oscillospirales|Ruminococcaceae|Ruminococcus	0.06181	0.00789	0.00882	0	0	0	0.00066	0.00011	0	0	0.00045	0.00352	0.03646	0.00693	0.00103	8e-05	0.03468	0.14909	0.00462	0.04691	0.03194	0	0.00105	0.07097	0.00037	0.00038	0.03324	0.00893	0.00072	0	7e-05	0.00336	0.02509	0.00231	0.06309	8e-05	0	0.00018	0	0.00261	0.01513	0.00036	0.00254	0	0.04165	0.08842	0.00036	0
	Firmicutes|Clostridia|Oscillospirales|Ruminococcaceae|CAG-352	0	0.00039	0	0	0	0	0	0.00086	0	0.00707	0.00065	0	0	0.0121	0	0	0	0	0	0.00339	0	0	0.00068	0	0.0007	0.00221	0	0.06776	0	0	0	0	0	0	0	0	0.0048	0	0	0	0	0	0.01954	0	0	0.01589	0.01076	0
	Firmicutes|Clostridia|Oscillospirales|Butyricicoccaceae|Butyricicoccus	0	0.00182	0.00054	0	0	0.00037	0.00016	0.00014	0	0	6e-05	0.00019	9e-05	0.00028	0.01514	0.00044	0	0	0	0.00054	0	0	0	0.00162	0	0	0.00231	0.00439	0.00194	0.00044	0	0	0	0	0.00141	0	0	0.00153	0	0	0.00242	0.0005	0.00277	0.00152	0.00087	0.00383	0	0
	Firmicutes|Clostridia|Oscillospirales|Butyricicoccaceae|Unknown	0	0	0	0	0	0	6e-05	0	0	0	0	0	0.00028	0	0	0	0	0	0	0.00014	0	0	0	0	0	0	0	0	0	0	0	0	0	0	0.00077	0	0	0	0	0	0	0	0.00334	0	0	0	0.00067	0
	Fusobacteriota|Fusobacteriia|Fusobacteriales|Fusobacteriaceae|Cetobacterium	0	0	0	0.00025	0	0	0	0	0	0	0	0	0	0.00138	0	0	0	0.00153	0	0.00136	0	0	0.00011	0	0	0	0	0	0.00039	0	0	0.00012	0	0	0	0	0	0	0	0	0.00279	0.00128	0	0	0	0	0	0
	Firmicutes|Clostridia|Lachnospirales|Lachnospiraceae|Lachnospiraceae UCG-010	0	0.00133	0	0	0	0	0	0	0	0	0	0.00199	0	0	0	0	0	0.00083	0.00013	0.00104	0.00026	0	0	0	0	0	0.00026	0	0	0	0	0	0	0	0	0	0	0	0	0	0	0	0	0	0.00022	0.00132	0	0
	Firmicutes|Clostridia|Lachnospirales|Defluviitaleaceae|Defluviitaleaceae UCG-011	0	0.0002	0	0	0	0	0	0	0	0	0	0	0	0	0	0	0	0	0	0	0	0	0	0.00011	0	0	0	0	0	0	0	0	0	0.00013	0	0	0	0	0	0	0	0	0.00029	0	0	0	0	0
	Elusimicrobiota|Elusimicrobia|Elusimicrobiales|Elusimicrobiaceae|Elusimicrobium	0	0.0003	0	0	0	0	0	0	0	0	0	0	0	0	0	0	0	0	0	0.00023	0	0	9e-05	0	0	0	0	0	0	0	0	0	0.00023	0	0.0009	0	0	0	0	0	0	0	0	0	0	0	0	0
	Firmicutes|Clostridia|Lachnospirales|Lachnospiraceae|Lachnospiraceae UCG-003	0	0.00084	0	0	0	0.00015	0	0.00014	0	0	0	0	0	0	0.00155	0	0	0	0.0007	0	0	0	0	0	0	0	0	0	0	0	0	0	0	0.0002	0.00442	0	0	0	0	0	0	0	0	0	0	0.0095	0	0
	Firmicutes|Clostridia|Lachnospirales|Lachnospiraceae|Unknown	0.00151	0.0036	0.00354	0	0	0	0	0	0	0.00471	0	0.00046	0	0.00127	0	0	0	0.00419	0.00171	0.00285	0.00095	0.00184	0.00037	0.00172	0.00107	0	0	0.00753	0.00807	0.0006	0	0.00439	0.00052	0	0.00289	0	0	0.00021	0	0.0014	0.00033	0.00142	0.01268	0.00025	0.00043	0.00615	0.0066	0.00129
	Firmicutes|Clostridia|Lachnospirales|Lachnospiraceae|[Eubacterium] ventriosum group	0	0	0	0	0	0	0	0	0	0	0	0	0	0	0	0	0	0	0	0.00828	0	0	0.00211	0	0	0	0	0	0	0	0	0	0	0	0	0	0	0	0	0	0	0.00093	0	0	0.00105	0.00676	0	0
	Firmicutes|Clostridia|Lachnospirales|Lachnospiraceae|Coprococcus	0	0.00626	0.00366	0	0	0.00281	0.00167	0	0	0	0	0.00061	0	0.00341	0.00222	0.00057	0	0	0.00107	0.00217	0.00108	0.00022	0.00057	0.00306	0	0.00336	0.00254	0.00633	0.001	0.00048	0	0.00078	0.01543	0.00038	0.00231	0.00068	0.00537	0.00189	0	0	0.00614	0.00475	0.00749	0.00126	0.00308	0.00913	0.00459	0
	Firmicutes|Clostridia|Lachnospirales|Lachnospiraceae|[Eubacterium] xylanophilum group	0.00027	0	0	0	0	0	0	0	0	0	0	0	0	0	0	0	0	0	0	0.00068	0	0	0	0.00077	0	0	0	0	0	0	0	0	0	0	0	0	0	0	0	0	0	0	0.00081	0	0	0	0	0
	Firmicutes|Clostridia|Lachnospirales|Lachnospiraceae|Fusicatenibacter	0	0	0	0	0	0	0	0	0	0.0204	0	0	0	0	0	0.00038	0.00064	0.00077	0	0	0	0.0002	0	0.0006	0	0	0	0.0007	0.00018	0.00016	0	0.00082	0	0	0	0	0	0.00117	0	0	0	0.00237	0	0	0.00185	0.00052	0.00878	0
	Firmicutes|Clostridia|Lachnospirales|Lachnospiraceae|Dorea	0.00015	0.00039	0.00096	0.00027	0	0.04186	0	0	0	0.006	0.00131	0	0.00023	0.00121	0.00059	0	0.00271	0.03034	0.00027	0.00045	0.00035	0.00025	0	0.00436	0	0.00096	0	0.00416	0	0.00025	0	0.00373	0.00309	0.00015	0.00205	0.00702	0.00257	0.00328	0	0.00965	0.00061	0.0014	0.00052	0	0.00022	0.01296	0.01202	0.00234
	Firmicutes|Clostridia|Lachnospirales|Lachnospiraceae|Anaerostipes	0.00151	0.00094	0	0	0	0	0.00145	0	0	0.00525	0	0.00061	0.00135	0	0.00066	0.00035	0	0.00153	0	0	0	0	0	0	0	0.00163	0.00042	0	0.00036	0	0	0	0	0.00023	0.00071	0	0.01588	0	0	0.00133	0	0	0.0038	0	0.00051	0	0	0.00094
	Firmicutes|Clostridia|Lachnospirales|Lachnospiraceae|Lachnospiraceae FCS020 group	0.00019	0	0	0	0	0	0	0	0	0	0	0	0	0	0	0	0.0004	0.00089	0	0.00036	0	0.00135	0	0	0	0.00029	0	0.00029	0.00047	0	0	0	0	0	0	0	0	0.00072	0	0	0	0	0.00023	0	0	0.00085	0	0
	Firmicutes|Clostridia|Lachnospirales|Lachnospiraceae|[Eubacterium] hallii group	0.00155	0.01094	0.00222	0.01089	0	0.00299	0.00242	0	0	0.00803	0.00027	0.00157	0.0034	0.01155	0.00428	0	0.00199	0	0.00395	0.001	0.00122	0	0.00043	0.00158	0.0003	0.00873	0.00032	0.00337	0	0.00292	0.00265	0	0	0.00013	0.01815	0.0003	0	0.00177	0	0.00485	0	0.0135	0.01545	0	0	0.00619	0.0127	0.00135
	Firmicutes|Clostridia|Lachnospirales|Lachnospiraceae|[Eubacterium] eligens group	0	0	0.00036	0	0	0.00037	0	0	0	0	0	0.00073	0	0	0.00044	0	0	0	0	0.00226	0.00017	0	0	0.00081	0.00015	0.00096	0.00119	0.00085	0.00115	0.00013	0	0	0	0.0002	0	0	0.00011	0.0009	0	0	0.00047	0.01291	0.00254	0	0	0.00903	0.00977	0
	Firmicutes|Clostridia|Lachnospirales|Lachnospiraceae|Lachnospira	0	0.00128	0	0	0	0	0	0	0	0	0	0	5e-05	0	0.00052	0.00104	0	0.00053	0	0.00027	0	0	0.00051	0.00056	0	0	0.00035	0.00352	0.00226	0	0	0	0	0	0	0	0	0.00075	0	0	0.00033	0.00076	0	0.00105	0.00304	0.00128	0	0
	Firmicutes|Clostridia|Lachnospirales|Lachnospiraceae|Lachnospiraceae ND3007 group	0	0.00453	0	0	0	0	0	0	0	0.00107	0.00018	0	0.00019	0	0	0.0006	0	0	0	0.00068	0	0	0	0.00049	0	0	0	0	0	0	0	0	0	0	0.00026	0	0.00023	0.00066	0	0	0	0.00126	0.00029	0	0.00087	0.00071	0.00063	0
	Firmicutes|Clostridia|Lachnospirales|Lachnospiraceae|[Eubacterium] ruminantium group	0.00077	0	0.00216	0	0	0	0	0	0	0	0	0.00011	0	0.00149	0	0	0	0	0.00141	0.00032	0	0	0.00023	0	0.00111	0	0.00045	0	0	0	0	0	0	0	0	0	0	0	0	0	0	0	0.00744	0	0.00011	0.00147	0	0
	Firmicutes|Clostridia|Lachnospirales|Lachnospiraceae|[Ruminococcus] torques group	0.00801	0.00118	0.03833	0.00508	0	0.02843	0.00104	0.00057	0	0.06111	0.00045	0.00122	0.00084	0.00143	0.00332	0.00406	0.00837	0.00354	0	0	0.00391	0.00071	0	0.00897	0	0.00624	0.00151	0.00955	0.00068	0.00337	0.00055	0	0.00052	0.00063	0.00103	0	0.0012	0.00992	0	0.00413	0.00065	0.0329	0.00127	0.00867	0.00188	0.00454	0.00649	0
	Firmicutes|Clostridia|Lachnospirales|Lachnospiraceae|Agathobacter	0	0.00192	0.00108	0.00313	0	0.00127	0.00132	0.00298	0	0.0023	0.00154	0.00299	0.01289	0.00116	0	0.01937	0	0	0	0.00982	0.01697	0.00061	0.02021	0.00781	0.00133	0	0.00276	0.09605	0.03674	0	0	0	0.01487	0	0	0	0.00394	0.15016	0	0.00152	0.03705	0.00052	0.00265	0.00514	0.06039	0.04501	0.00356	0.00041
	Firmicutes|Clostridia|Lachnospirales|Lachnospiraceae|Roseburia	0.00151	0.00424	0.00108	0.00055	0	0	0	0.00043	0	0	0	0	0	0	0.00133	0.00199	0	0.00207	0.00107	0.01217	0	0.00108	0.00137	0.00253	0	0	0.00414	0.04538	0.01048	0.00073	0	0.00094	0	0	0.01359	0	0.0012	0.00274	0	0	0.00121	0.00135	0.0049	0.01094	0.03143	0.03229	0.0034	0.0024
	Firmicutes|Clostridia|Lachnospirales|Lachnospiraceae|Lachnospiraceae UCG-001	0.00062	0.00039	0	0	0	0	0	0	0	0	0	0	0	0	0	0.00038	0	0	0	0	0	0	0.0002	0	0	0	0	0	0	0	0	0	0	0	0.00481	0	0	0	0	0	0	0	0	0	0	0	0	0
	Firmicutes|Clostridia|Lachnospirales|Lachnospiraceae|Blautia	0.00576	0.00601	0.00306	0.00824	0	0.02357	0.0017	0.00123	0	0.05639	0.01212	0.00134	0.01238	0.00946	0.00229	0.00313	0.00375	0.01369	0.00234	0.03551	0.02625	0	0.00245	0.021	0	0.00682	0.00806	0.03946	0.00416	0.01016	0.00093	0.00992	0.00863	0.00051	0.00404	0.01642	0.02582	0.03947	0	0.00777	0.02002	0.10068	0.01124	0.00109	0.00388	0.04785	0.06862	0.00784
	Firmicutes|Clostridia|Lachnospirales|Lachnospiraceae|Marvinbryantia	0	0.00562	0	0	0	0	0	0	0	0	0	0.00057	0.0003	0	0	0	0	0.00153	0	0	0	0	0	0.00032	0	0	0	0.00214	0	0	0	0	0	0	0.00096	0	0	0.00048	0	0	0	0	0	0	0	0.00232	0.00059	0
	Firmicutes|Clostridia|Lachnospirales|Lachnospiraceae|[Ruminococcus] gauvreauii group	0.00066	0.00261	0	0	0	0	0	0	0	0.00964	0	0	0	0	0	0.00046	0	0	0	0	0.0013	0.00383	0	0	0	0	0.00042	0.0029	0	0	0	0.00275	0	0.00129	0.00026	0.00038	0.00086	0.00286	0	0.00073	0	0.0257	0	0.00067	0	0.00251	0.01313	0.00316
	Firmicutes|Clostridia|Lachnospirales|Lachnospiraceae|CAG-56	0	0.00064	0	0	0	0	0	0	0	0	0	0	0	0	0	0	0	0	0	0	0	0	0	0	0	0	0	0.00073	0	0.00025	0	0	0	0	0	0	0	0	0	0	0	0.00012	0	0	0	0	0	0
	Firmicutes|Clostridia|Lachnospirales|Lachnospiraceae|Lachnospiraceae NK4A136 group	0.00549	0.00912	0.00132	0.00014	0	0.00045	0.00019	0.00157	0	0.00123	0	0	0	0.00154	0.00089	0	0	0.00508	0.0005	0.00674	0	0	0.00237	0.00257	0	0	0.00684	0.0036	0.00786	0.00724	0	0	0.00089	0	0.00218	0	0.00206	0.00066	0	0.00061	0.01359	0.0009	0.00012	0.00101	0.00203	0.01021	0.00138	0
	Firmicutes|Clostridia|Lachnospirales|Lachnospiraceae|Butyrivibrio	0	0.00281	0.00048	0	0	0	0	0.00032	0	0	0	0.00494	0	0	0	0	0	0.00071	0.0001	0.01796	0	0	0.00157	0.00668	0.00022	0	0	0.00639	0	0	0	0	0	0	0	0	0	0	0	0	0.00028	0	0.0045	0	0	0	0.00044	0
	Firmicutes|Clostridia|Lachnospirales|Lachnospiraceae|Lachnospiraceae UCG-004	0	0.00089	0	0	0	0	0	0	0	0.00096	0	0	0	0	0.00089	0.00027	0	0	0	0.00045	0	0.00044	0	0	0	0	0	0.00196	0.00219	0	0	0	0	0	0	0	0	0.00484	0	0	0	0.00045	0	0	0.00402	0.00085	0	0
	Firmicutes|Clostridia|Lachnospirales|Lachnospiraceae|Lachnoclostridium	0	0	0	0	0	0	0	0	0	0	0	0	0	0	0.0017	0	0	0	0	0	0	0	0	0	0	0	0	0	0.00025	0	0	0	0	0	0.00032	0	0	0	0	0	0	0.00017	0	0	0	0	0.00032	0
	Firmicutes|Clostridia|Lachnospirales|Lachnospiraceae|Howardella	0	0.00039	0	0	0	0	0	0	0	0	0	0.00096	0	0	0.00133	0	0.00391	0	0	0.00027	0	0	0	0.00025	0	0.00422	0	0.00088	0	0	0	0	0	8e-05	0.00077	0	0	0	0	0.00024	0.00158	0	0	0	0	0.00156	0.01103	0
	Firmicutes|Clostridia|Oscillospirales|Ruminococcaceae|[Eubacterium] siraeum group	0.00132	0.00365	0	0	0	0	0	0	0	0	9e-05	0	0	0	0.00753	0	0	0	0.00017	0.0014	0	0	0	0.00271	0.00015	0	0	0.00012	0	0	0	0	0	0	0	0	0	0	0	0	0	0	0.0011	0	0	0.00426	0.00637	0
	Firmicutes|Negativicutes|Acidaminococcales|Acidaminococcaceae|Phascolarctobacterium	0	0	0	0	0	0	0	0	0	0.00445	0	0	0	0	0.00155	0.00523	0.03922	0	0	0	0	0	0	0	0	0.00077	0	0	0.03286	0	0	0	0	0	0.00032	0	0.00657	0	0	0	0	0	0.00023	0.00206	0	0	0.00194	0
	Firmicutes|Clostridia|Clostridiales|Clostridiaceae|Sarcina	0	0.00508	0.0015	0	0	0	0	0	0	0	0	0.01037	0	0	0	0.0006	0	0.001	0.00198	0	0	0	0	0	0	0	0	0.00513	0	0.0053	0	0	0.00113	0	0.02526	0	0	0	0	0	0.00177	0	0	0	0	0	0.00277	0
	Firmicutes|Negativicutes|Veillonellales-Selenomonadales|Selenomonadaceae|Anaerovibrio	0	0	0	0	0	0	0	0	0	0	0	0	0.00044	0	0	0	0	0	0	0	0	0	0	0	0	0	0	0	0	0	0	0	0	0	0	0	0	0	0	0	0	0	0	0	0	0.00038	0.0002	0
	Firmicutes|Bacilli|RF39|Unknown|Unknown	0.0048	0.01114	0.00972	0	0	0	0.00223	0	0	0	0.00514	0.02603	0.00475	0.01909	0	0	0	0	0.00241	0.02579	0	0	0	0.00612	0.03223	0.00058	0.0026	0.00146	0	0	0	0	0.00741	0.0229	0.01385	8e-05	0.0024	0	0	0.01165	0	0	0.02029	0.00063	7e-05	0.027	0.01736	0
	Firmicutes|Bacilli|Erysipelotrichales|Erysipelatoclostridiaceae|Erysipelotrichaceae UCG-003	0.00344	0.00301	0.00234	0.0014	0.00026	0.00344	0.00031	0.0008	0	0.13582	0.00033	8e-05	0.00747	0.00182	0.04593	0	0.00104	0.03937	0.00037	0	0.0003	0	0.00057	0.01347	0	0.00355	0.00061	0.00044	0.00111	0.00044	0	0.02333	0.00492	0.00797	0.00186	0.00335	0.00063	0.00111	0	0	0.00368	0.04327	0.00916	0.00156	0.00515	0.00151	0.00154	0.01926
	Firmicutes|Bacilli|Erysipelotrichales|Erysipelatoclostridiaceae|Catenibacterium	0.04343	0.00187	0.0048	0.08128	0	0	0	0.00041	0	0	0.00285	0.00459	0.00282	0.10016	0.0449	0.00054	0.00909	0	0.0006	0.00846	0.10462	0	0	0.00011	0.00107	0	0	0.00554	0	0.01686	0.00024	0	0.05585	0.00467	0.02558	0.01736	0.05981	0.007	0	0.02749	0.01434	0.0146	0.04271	0.00194	0	0.01645	0.02167	0
	Firmicutes|Bacilli|Erysipelotrichales|Erysipelotrichaceae|Holdemania	0	0	0	0	0	0	0	0	0	0	0	0	0	0	0.00074	0	0	0.00024	0	0	0	0	0	0	0	0	0	0	7e-05	0	0	0	0	0	0	0	0	0	0	0	0	0	0	0	0	0	0	0
	Firmicutes|Bacilli|Erysipelotrichales|Erysipelotrichaceae|Solobacterium	0	0.0001	0.00066	0.00078	0	0	0	0	0	0	0	0.0008	0	0	0	0	0	0	0	0.0005	0	0	0	0	0	0	0	0	0	0	0.00028	0	0	0.0001	0	0	0	0	0	0.00036	0	0.00024	0	0	0	0	0	0
	Firmicutes|Bacilli|Erysipelotrichales|Erysipelatoclostridiaceae|Unknown	0	0	0	0	0	0	0	0	0	0	0	0	0	0	0	0	0.00016	0	0	0	0	0	0	0	0	0	0	0	0	0	0	0	0	0	0	0	0	0	0	0	0	0	0	0	0	0.00104	0	0
	Firmicutes|Bacilli|Erysipelotrichales|Erysipelatoclostridiaceae|UCG-004	0	0	0	0	0	0	0	0	0	0	0	0	0	0	0	0	0	0	0	0	0	0	0	0	0	0	0	0	0	0	0	0	0	0	0	0	0	0	0	0	0	0	0	0	0	0	0.00016	0
	Firmicutes|Bacilli|Erysipelotrichales|Erysipelatoclostridiaceae|Asteroleplasma	0	0	0	0	0	0	0.00041	0	0	0	0.00092	0	0	0	0	0	0	0	0	0	0	0	0	0	0	0	0	0.00021	0	0	0	0	0	0	0	0	0	0.00042	0	0	0	0	0	0	0	0	0	0
	Firmicutes|Bacilli|Erysipelotrichales|Erysipelotrichaceae|Unknown	0	0.00079	0	0	0	0	0	0	0	0	0	0	0	0	0	0	0	0	0	0	0	0	0	0	0.00015	0	0	0	0	0	0	0	0	0	0.00391	0	0	0	0	0	0	0	0	0	0	0	0	0
	Firmicutes|Bacilli|Erysipelotrichales|Erysipelotrichaceae|Turicibacter	0	0.05299	0.02867	0.00556	0	0.00045	0.00119	0.0012	0	0.00021	0.01779	0.01137	0.00205	0.00242	0.02792	0.00095	0	0.00118	0	0.00222	0	0.00084	0.02355	0.01361	0.00236	0.00182	0	0.00308	0.00136	0.00225	0.00152	0.03523	0.00441	0	0.00539	0.00023	0	0.00192	0	0.00061	0.00638	0.00083	0.00023	0.01734	0.00395	0	0.00047	0
	Firmicutes|Bacilli|Izemoplasmatales|Unknown|Unknown	0	0	0	0	0	0	0	0	0	0	0	0.00103	0	0	0.00059	0	0	0	0	0	0	0	0	0	0.00055	0	0	6e-05	0	0	0	0	0	0	0.00077	0	0	0	0	0	0	0	0	0	0	0	0.00075	0
	Firmicutes|Bacilli|Bacillales|Planococcaceae|Rummeliibacillus	0	0	0	0	0	0	0	0	0.02946	0	0	0	0	0	0.10169	0	0.00351	0	0.03442	0	0	0	0	0	0	0.19524	0	0	0	0	0	0	0	0	0	0	0	0	0	0	0	0	0	0	0	0	0	0
	Firmicutes|Bacilli|Bacillales|Planococcaceae|Kurthia	0	0	0	0	0	0	0	0	0	0	0	0	0	0	0	0	0	0	0	0	0	0	0	0	0	0	0	0	0	0	0	0	0	0.02044	0	0	0	0	0	0	0	0	0	0	0	0	0	0
	Cyanobacteria|Cyanobacteriia|Chloroplast|Unknown|Unknown	0.0036	0.04204	0.00294	0	0	0	0	0.00016	0	0	0.00021	0.00107	0	0.00363	0.00052	0	0.00702	0.01883	0.00164	0.0024	0.00065	0.00044	0	0.00011	0.00229	0	0	0	0	0.00079	0	0.00033	0	0	0.05328	0	0.00103	0	0.00012	0	0	0	0.00156	0	0	0	0.00257	0.00105
	Firmicutes|Bacilli|Lactobacillales|P5D1-392|Unknown	0	0	0	0	0	0.0006	0	0	0	0	0	0	0	0	0	0	0	0	0	0	0	0	0	0	0	0	0.00013	0	0	0	0	0.00062	0	0	0	0	0	0	0	0	0	0.00055	0	0	0	0	0	0
	Firmicutes|Bacilli|Lactobacillales|Lactobacillaceae|Ligilactobacillus	0.02506	0	0.02033	0	0.00029	0.00075	0.00185	0.00348	0.00907	0.00295	0.01791	0	0	0.27661	0	0.00128	0.00606	0	0.00532	0.01276	0.11039	0.00782	0.00054	0.00127	0.0131	0.01421	0	0.01503	0.00757	0	0.00183	0.00484	0.03222	0	0.00468	0.00388	0.03296	0.01578	0	0.0818	0.00763	0.00012	0.04058	0.00076	0.00022	0.00151	0.03302	0
	Firmicutes|Bacilli|Lactobacillales|Lactobacillaceae|Lapidilactobacillus	0	0	0.01637	0	0	7e-05	0.00097	0	0	0	0	0	0	0	0	0	0	0	0	0	0.0108	0	0	0.00091	0	0	0	0	0	0	0	0	0	0	0	0	0	0	0	0.00036	0	0	0	0	0	0	0	0
	Firmicutes|Bacilli|Lactobacillales|Lactobacillaceae|Companilactobacillus	0	0	0	0	0	0	0.01289	0	0	0	0	0	0	0	0	0	0	0	0	0	0	0.02023	0	0	0	0	0	0	0	0	0	0	0.0053	0	0	0.00015	0	0	0	0	0	0	0	0	0.00239	0	0	0
	Firmicutes|Bacilli|Lactobacillales|Lactobacillaceae|Paucilactobacillus	0	0	0	0	0	0	0	0	0	0	0	0	0	0	0	0	0	0	0	0	0	0	0	0	0	0	0	0	0	0	0	0	0	0	0	0	0	0	0	0	0	0.00418	0	0	0	0	0	0
	Firmicutes|Bacilli|Lactobacillales|Lactobacillaceae|Levilactobacillus	0	0	0	0.00014	0	0	0.00113	0	0.00056	0	0	0	0	0	0	0	0.00367	0	0.0009	0.05623	0.20911	0	0	0	0	0	0	0	0	0.00451	0	0.18709	0.006	0	0	0	0.00034	0	0.00021	0.01153	0	0	0	0	0	0.0043	0	0
	Firmicutes|Bacilli|Lactobacillales|Lactobacillaceae|Lactiplantibacillus	0	0	0.09782	0.01473	0.03995	0.10515	0.01908	0	0.00584	0.0219	0.02776	0	0.00023	0	0	0.00044	0	0.00944	0.05956	0.09478	0.02026	0.07112	0.10638	0.00169	0	0	0.18314	0	0	0.01743	0.00124	0.10043	0.03766	0.00023	0.00109	0.00185	0.00223	0.00782	0	0.00528	0.00023	0.1224	0.00865	0	0.00301	0.00288	0	0.00111
	Firmicutes|Bacilli|Lactobacillales|Lactobacillaceae|Unknown	0	0	0	0	0	0.00251	0	0	0	0	0.00048	0	0	0	0	0	0	0	0.00134	0.00122	0	0	0.00222	0	0	0	0.00218	0	0	0	0	0.00074	0.00145	0	0	0	0	0	0	0	0	0.00069	0	0	0	0	0	0
	Firmicutes|Bacilli|Erysipelotrichales|Erysipelotrichaceae|Holdemanella	0.00035	0	0.00048	0	6e-05	0.00849	0.00264	0.0035	0.00028	0.02271	0.03842	0.00544	0.00044	0.0016	0.00436	0.01245	0.00239	0	0	0.00086	0.00022	0	0.00074	0.00355	0	0.01046	0.00822	0.00683	0.0061	0.00337	0.00017	0.07698	0.01121	0.00053	0.0888	0.00514	0.00286	0.03075	0.00211	0.02148	0.0155	0.01049	0.0038	0.01768	0.02581	0.00421	0.03813	0
	Firmicutes|Bacilli|Erysipelotrichales|Erysipelatoclostridiaceae|Erysipelatoclostridium	0	0	0	0	0	0.00011	0	0	0	0.00027	0	8e-05	0	0	0.00384	0	0.00032	0	0	0	0	0.00497	0	0	0.00011	0.00019	0	0	0	0.00013	0	0	0	0	0	0.00023	0	9e-05	0	0	0	0.00036	0	0	0	0.00057	0	0.00041
	Firmicutes|Clostridia|Peptostreptococcales-Tissierellales|Family XI|Finegoldia	0	0	0	0	0	0	0	0	0	0	0	0	0	0	0	0	0	0.02786	0	0	0	0	0	0	0.02588	0.00883	0	0	0	0	0.04139	0	0	0.01551	0	0	0.00217	0	0	0.02348	0	0	0	0	0	0	0	0
	Firmicutes|Bacilli|Lactobacillales|Lactobacillaceae|HT002	0	0	0	0.03617	0	0	0	0	0	0.00916	0.00092	0	0	0	0	0	0	0	0.00375	0	0	0.0031	0	0.04769	0	0.00509	0	0	0	0	0	0	0	0	0	0	0	0	0	0	0	0	0	0.3414	0	0.00184	0	0
[truncated: 332 more columns]

## Sheet: Figure3
Figure 3	Axis.1	Axis.2	Baseline_Endline
	-0.237109	0.0225276	Baseline
	-0.207385	-0.000613061	Baseline
	-0.26497	0.0515802	Baseline
	-0.310275	0.0724451	Baseline
	-0.19885	0.0706562	Baseline
	-0.308754	0.0247613	Baseline
	-0.23207	0.039089	Baseline
	-0.404651	0.0252029	Baseline
	-0.191361	-0.0211029	Baseline
	-0.279027	0.143647	Baseline
	-0.24298	0.0194752	Baseline
	-0.296047	-0.246058	Baseline
	-0.243169	-0.336613	Baseline
	-0.253796	-0.0498212	Baseline
	-0.263606	-0.18303	Baseline
	0.0477114	0.271517	Baseline
	-0.184462	-0.0455781	Baseline
	-0.250063	-0.0363073	Baseline
	-0.278725	0.204968	Baseline
	-0.121003	0.0535437	Baseline
	-0.259602	0.0473486	Baseline
	-0.216775	-0.0218161	Endline
	-0.1974	0.173748	Baseline
	-0.206779	0.129037	Baseline
	-0.276138	0.303284	Baseline
	-0.263837	-0.0889627	Baseline
	-0.175974	-0.0409373	Baseline
	0.0286673	0.0803086	Baseline
	0.0824062	0.0562824	Baseline
	0.108983	0.00909976	Baseline
	-0.423118	-0.0429721	Baseline
	-0.220641	-0.0197848	Baseline
	-0.298311	0.0780215	Baseline
	-0.22285	0.0466691	Baseline
	-0.208725	-0.0344893	Baseline
	-0.22138	-0.0984573	Baseline
	-0.308536	0.31284	Baseline
	-0.34942	-0.221067	Baseline
	0.149812	0.0050873	Baseline
	-0.19358	0.24107	Baseline
	-0.337275	-0.181545	Baseline
	0.0264369	0.063036	Baseline
	-0.191919	0.0865853	Baseline
	-0.221782	-0.0961836	Baseline
	-0.143121	0.10694	Baseline
	0.0896745	0.0404278	Baseline
	0.0269086	0.0352963	Baseline
	0.00198064	-0.00826358	Baseline
	-0.330815	0.372592	Baseline
	-0.225488	0.257603	Baseline
	0.0287706	0.176253	Baseline
	-0.244497	-0.110068	Baseline
	-0.19902	0.185657	Baseline
	-0.251545	0.0065342	Baseline
	-0.370371	0.339191	Baseline
	-0.295226	0.0408244	Baseline
	-0.180167	0.14856	Baseline
	-0.26885	-0.17901	Baseline
	-0.237163	0.0244103	Baseline
	-0.292513	-0.046474	Baseline
	-0.270372	-0.381984	Baseline
	-0.058026	-0.0261693	Baseline
	0.191374	-0.111598	Baseline
	-0.144405	0.0672866	Baseline
	-0.219226	-0.036035	Baseline
	-0.0931196	0.224439	Baseline
	-0.393484	-0.243423	Baseline
	-0.292846	0.33108	Baseline
	-0.203976	-0.0438534	Baseline
	-0.299	-0.220587	Baseline
	-0.114017	0.0458593	Baseline
	0.208052	0.020918	Baseline
	-0.189614	-0.0736213	Baseline
	-0.151686	0.0541402	Baseline
	-0.263171	-0.105014	Baseline
	-0.250582	-0.0132653	Baseline
	-0.160876	0.199697	Baseline
	-0.277031	0.0664108	Baseline
	-0.267984	0.0651244	Baseline
	-0.290456	0.0652522	Baseline
	-0.256052	0.191007	Baseline
	-0.126943	0.0670544	Baseline
	-0.264371	-0.213045	Baseline
	-0.249762	0.0399867	Baseline
	0.123252	0.0514062	Baseline
	-0.309275	-0.40658	Baseline
	-0.287159	-0.222006	Baseline
	-0.354606	0.313041	Baseline
	-0.312739	-0.413055	Baseline
	-0.323739	0.368431	Baseline
	0.026205	0.279183	Baseline
	-0.0173124	0.0835079	Baseline
	0.109834	0.0705643	Baseline
	0.254481	0.0512229	Baseline
	-0.115026	0.240509	Baseline
	-0.411051	-0.146523	Baseline
	-0.0134929	-0.00373751	Baseline
	0.156736	-0.0132842	Endline
	-0.102637	0.0897754	Baseline
	-0.232212	0.00258626	Baseline
	-0.239954	0.248567	Baseline
	-0.188033	0.0253745	Baseline
	-0.288828	0.220599	Baseline
	-0.159345	0.0778288	Baseline
	-0.344367	0.356421	Baseline
	-0.217059	0.000238215	Baseline
	-0.269974	0.280885	Baseline
	-0.204497	0.27195	Baseline
	0.175763	0.0764415	Baseline
	-0.00494804	0.248056	Baseline
	-0.316276	0.113954	Baseline
	-0.285349	-0.0851678	Baseline
	-0.343347	0.328687	Baseline
	0.17151	0.0351804	Baseline
	-0.277493	-0.262712	Baseline
	-0.14619	0.339139	Baseline
	-0.228664	0.18842	Baseline
	0.0840988	-0.0390383	Baseline
	-0.0742342	0.259973	Baseline
	-0.197477	-0.0458632	Baseline
	-0.189775	-0.0394039	Baseline
	-0.246239	0.211434	Baseline
	-0.278677	-0.174595	Baseline
	-0.263744	0.0623035	Baseline
	-0.278784	0.324008	Baseline
	-0.276212	0.203187	Baseline
	-0.213632	0.0110174	Baseline
	-0.20093	0.0137366	Baseline
	-0.243727	0.207262	Baseline
	-0.28765	-0.35899	Baseline
	-0.00162236	0.0676878	Baseline
	-0.181201	-0.120223	Baseline
	0.00468613	0.010756	Baseline
	0.216225	0.0754708	Baseline
	-0.346249	0.40204	Baseline
	-0.00656701	0.175338	Baseline
	-0.246755	-0.145566	Baseline
	-0.289417	-0.405531	Baseline
	-0.302292	-0.388524	Baseline
	-0.273362	-0.0069016	Baseline
	-0.0171954	0.103272	Baseline
	-0.0272928	0.0496516	Baseline
	0.155612	-0.138288	Baseline
	-0.322154	0.206055	Baseline
	-0.0256507	0.0176801	Baseline
	-0.191453	-0.0477629	Baseline
	-0.200941	-0.0802632	Baseline
	-0.197482	0.0511296	Baseline
	-0.190456	0.0687775	Baseline
	-0.228595	0.0841306	Baseline
	-0.270517	0.0761153	Baseline
	-0.353662	0.370958	Baseline
	-0.0650143	0.0704851	Baseline
	-0.134874	0.0633283	Baseline
	0.0311903	0.0265946	Baseline
	-0.279529	0.0968293	Baseline
	-0.221381	-0.0169517	Baseline
	0.037678	-0.0768727	Baseline
	-0.212039	-0.0454572	Baseline
	-0.213591	-0.14785	Baseline
	-0.291089	-0.437304	Baseline
	-0.331835	-0.382155	Baseline
	-0.259901	-0.295764	Baseline
	-0.0832416	-0.182816	Baseline
	-0.340406	0.41518	Baseline
	-0.311177	0.0836226	Baseline
	-0.235585	-0.123611	Baseline
	-0.30429	-0.43788	Baseline
	-0.318527	-0.439288	Baseline
	-0.286996	0.361561	Baseline
	-0.216327	-0.0272086	Baseline
	-0.243391	0.0999606	Baseline
	-0.286574	0.364121	Baseline
	-0.0798512	0.0081848	Baseline
	-0.213407	-0.0885976	Baseline
	-0.244221	0.0971045	Baseline
	0.137487	0.0164644	Baseline
	-0.0691327	-0.0670254	Baseline
	-0.370296	0.386972	Baseline
	0.0541568	0.240769	Baseline
	0.26366	0.0460268	Baseline
	-0.190077	0.380124	Endline
	-0.335199	0.13508	Baseline
	-0.247335	0.0598127	Baseline
	-0.0829937	0.129464	Baseline
	0.152344	0.105687	Baseline
	-0.295964	-0.437711	Baseline
	-0.0197936	0.0610615	Baseline
	-0.00880219	0.0972713	Baseline
	0.126613	0.0120427	Baseline
	-0.187544	0.23084	Baseline
	-0.117729	0.0595096	Baseline
	-0.262553	0.178392	Baseline
	-0.24919	0.0667082	Baseline
	-0.299009	0.203178	Baseline
	-0.218697	-0.0408243	Baseline
	-0.274857	0.318561	Baseline
	-0.224249	-0.0810919	Baseline
	-0.288656	0.0248928	Baseline
	-0.309171	-0.305938	Baseline
	-0.325335	-0.121211	Baseline
	-0.219982	0.106999	Baseline
	-0.296808	-0.20229	Baseline
	0.24732	-0.00370095	Baseline
	0.298004	0.00898563	Endline
	0.0974968	0.00679392	Baseline
	-0.27737	0.315836	Baseline
	-0.297702	0.326435	Baseline
	-0.141772	-0.0504991	Baseline
	-0.263997	0.0874678	Baseline
	-0.18261	-0.0428025	Baseline
	-0.334848	0.386396	Baseline
	0.000212691	0.26107	Baseline
	-0.260342	-0.401192	Baseline
	-0.163639	-0.126614	Baseline
	-0.264193	-0.0102882	Baseline
	-0.303355	-0.0373518	Baseline
	-0.164443	-0.050307	Baseline
	-0.269374	0.0823086	Baseline
	-0.13846	0.0175378	Baseline
	-0.142634	0.0323483	Baseline
	0.103584	0.0563832	Baseline
	-0.337659	-0.277004	Baseline
	-0.216616	0.249798	Baseline
	-0.178	-0.0379027	Baseline
	-0.202349	0.0706658	Baseline
	-0.292562	0.367004	Baseline
	-0.0443702	-0.167162	Baseline
	0.232267	0.031031	Baseline
	0.162341	0.0959082	Baseline
	-0.0879411	0.197669	Baseline
	-0.37883	0.0241446	Baseline
	-0.0962939	0.163996	Baseline
	-0.385799	0.129744	Baseline
	-0.260594	-0.239771	Baseline
	-0.104713	0.14532	Baseline
	-0.387234	-0.0435805	Baseline
	-0.237343	-0.313697	Baseline
	-0.244782	-0.150912	Baseline
	-0.362455	0.330351	Baseline
	0.0940639	0.0523394	Baseline
	-0.239346	0.400841	Baseline
	-0.1869	0.0366437	Baseline
	-0.338417	-0.147346	Baseline
	-0.263707	0.257697	Baseline
	-0.3256	0.108358	Baseline
	-0.233324	-0.0387257	Baseline
	-0.173545	-0.0231446	Baseline
	-0.0669173	0.0822555	Baseline
	-0.173164	0.0632047	Baseline
	-0.276679	0.29391	Baseline
	-0.0402993	-0.057535	Baseline
	-0.202991	0.0759232	Baseline
	-0.197928	0.0250353	Baseline
	-0.186539	0.0610144	Baseline
	0.084321	0.0523513	Baseline
	-0.271591	-0.257319	Baseline
	-0.196859	-0.0786334	Baseline
	-0.264176	-0.0411321	Baseline
	0.0577801	0.0459949	Baseline
	-0.299804	-0.43236	Baseline
	-0.10878	0.160269	Baseline
	-0.0959714	0.0104945	Baseline
	-0.16614	0.0393445	Baseline
	-0.199595	0.0521197	Baseline
	-0.332856	0.277731	Baseline
	-0.214847	-0.0354471	Baseline
	-0.286036	-0.241209	Baseline
	-0.210913	-0.132293	Baseline
	-0.33342	0.40303	Baseline
	-0.295828	0.186873	Baseline
	-0.268142	0.225503	Baseline
	-0.173001	0.0467336	Baseline
	-0.234844	0.0511475	Baseline
	-0.182996	-0.0660913	Baseline
	-0.132191	-0.0583767	Baseline
	-0.192694	-0.0224254	Baseline
	-0.143627	-0.336876	Baseline
	-0.3135	0.229911	Baseline
	0.101928	0.0156141	Baseline
	-0.127822	-0.369301	Baseline
	-0.239667	-0.0467205	Baseline
	-0.300776	-0.447938	Baseline
	-0.186583	-0.00250737	Baseline
	-0.239741	0.361261	Baseline
	-0.173498	-0.151645	Baseline
	-0.107425	0.0468738	Baseline
	-0.305211	0.310991	Baseline
	-0.211874	0.00535684	Baseline
	-0.1834	-0.00251902	Baseline
	-0.260952	0.382149	Baseline
	-0.270815	0.359826	Baseline
	-0.171971	0.233618	Baseline
	-0.405829	-0.0837439	Baseline
	-0.25882	0.195056	Baseline
	-0.170179	0.192692	Baseline
	-0.163177	0.162881	Baseline
	-0.094443	0.0026652	Baseline
	-0.278857	0.362831	Baseline
	-0.163418	-0.0789274	Baseline
	-0.184624	0.0340223	Baseline
	-0.202344	0.0401434	Baseline
	-0.141219	-0.0131845	Baseline
	-0.233931	0.0700392	Baseline
	-0.109743	0.303283	Baseline
	-0.313163	-0.435684	Baseline
	-0.00848159	-0.00760756	Baseline
	-0.163551	-0.120129	Baseline
	-0.36225	0.0143471	Baseline
	-0.27717	0.237028	Baseline
	-0.268256	-0.151994	Baseline
	-0.230343	0.00326859	Baseline
	-0.127227	0.0224395	Baseline
	-0.304467	-0.284528	Baseline
	-0.148195	0.0114319	Baseline
	-0.357257	-0.313311	Baseline
	0.128562	0.0217471	Baseline
	-0.233486	0.0686151	Baseline
	-0.336987	-0.277136	Baseline
	-0.170076	-0.119156	Baseline
	0.0152787	-4.38711e-06	Baseline
	-0.111939	0.0185948	Baseline
	-0.141384	0.0408534	Baseline
	-0.2975	-0.315102	Baseline
	0.025573	0.022075	Baseline
	-0.194967	-0.127997	Baseline
	-0.141768	-0.0318514	Baseline
	-0.190757	0.333256	Baseline
	0.170798	0.0623008	Baseline
	0.0683979	0.292517	Baseline
	-0.0176011	0.24341	Baseline
	-0.166154	0.0248596	Baseline
	-0.1614	-0.0191326	Baseline
	-0.236027	0.130432	Baseline
	-0.224588	-0.192532	Baseline
	-0.356327	0.323151	Baseline
	-0.228981	-0.288393	Baseline
	-0.31838	0.235116	Baseline
	-0.22645	-0.0856352	Baseline
	-0.135916	0.11304	Baseline
	-0.257655	-0.1703	Baseline
	-0.0527982	0.164888	Baseline
	-0.287067	-0.376697	Baseline
	-0.248236	0.0650259	Baseline
	0.0691631	0.0284863	Baseline
	-0.146494	-0.0318576	Baseline
	-0.0640909	0.140289	Baseline
	0.108561	0.0249503	Baseline
	-0.283004	-0.298345	Baseline
	-0.240068	-0.276174	Baseline
	-0.254714	0.146355	Baseline
	0.087132	-0.0221355	Baseline
	-0.201171	-0.269674	Baseline
	-0.313465	0.40662	Baseline
	-0.342377	0.374598	Baseline
	-0.289122	0.120596	Baseline
	-0.187784	0.396234	Baseline
	-0.253053	0.262269	Baseline
	-0.34863	-0.305297	Baseline
	-0.19938	0.0552168	Baseline
	-0.238502	0.0831651	Baseline
	-0.208469	-0.0185	Baseline
	-0.144637	-0.0427694	Baseline
	0.000697532	0.0464054	Baseline
	0.252605	0.0476513	Baseline
	0.0640224	-0.0275694	Endline
	0.287622	0.00349434	Endline
	0.167576	-0.174588	Endline
	-0.206171	-0.057594	Baseline
	-0.193022	0.0480568	Baseline
	-0.166154	-0.173365	Endline
	0.0468975	-0.0350775	Endline
	0.261542	-0.000981559	Endline
	0.324846	0.0159471	Endline
	0.168283	-0.00191066	Endline
	0.192118	0.0268353	Endline
	0.286903	0.00525762	Endline
	-0.08706	0.312219	Baseline
	0.29893	0.0146289	Endline
	0.160796	0.0388915	Baseline
	0.149947	0.160034	Baseline
	-0.319473	-0.052055	Baseline
	-0.0656824	0.274214	Baseline
	0.301356	0.00709371	Endline
	-0.252666	-0.327817	Baseline
	0.210337	0.0152078	Baseline
	0.164457	-0.0165463	Endline
	-0.0537641	-0.00966675	Baseline
	0.180568	0.0163261	Baseline
	-0.193247	-0.059269	Baseline
	-0.046041	-0.0309686	Endline
	0.00518125	-0.0214419	Endline
	0.115646	-0.0243391	Endline
	0.349651	0.0123066	Endline
	0.304216	-0.0312205	Endline
	0.258342	0.0267815	Endline
	-0.225278	-0.427733	Endline
	0.105867	0.113643	Baseline
	0.266936	-0.0135002	Endline
	0.373766	0.00455926	Endline
	-0.0678142	-0.22704	Endline
	0.352851	0.0136475	Endline
	-0.266854	-0.342119	Endline
	0.0503616	-0.0778552	Endline
	0.321977	0.0366286	Endline
	-0.0147034	-0.0343634	Endline
	0.292368	0.0170106	Endline
	0.0194064	0.0082439	Endline
	0.304724	0.00314504	Endline
	0.250878	0.0303028	Endline
	0.358164	0.0262006	Endline
	0.184909	-0.0433882	Endline
	0.351971	-0.00573766	Endline
	0.182253	0.00106755	Endline
	-0.0343661	-0.0456501	Endline
	0.0808731	0.0180286	Endline
	-0.0438327	-0.0482345	Endline
	0.168602	0.0050407	Endline
	0.195636	-0.0078913	Endline
	0.307692	0.00664123	Endline
	0.279839	-0.0131852	Endline
	0.0371035	-0.000162381	Endline
	0.318412	0.0135546	Endline
	-0.233467	-0.358707	Endline
	0.230934	0.049773	Endline
	0.28278	-0.000883276	Endline
	0.221665	0.014038	Endline
	-0.106551	-0.018084	Endline
	0.216541	-0.0123967	Endline
	0.294529	0.0505813	Endline
	0.244157	0.0114797	Endline
	0.166839	-0.000558748	Endline
	-0.108124	-0.348934	Endline
	0.337638	0.00316243	Endline
	0.268468	0.00531321	Endline
	0.217296	-0.028028	Endline
	-0.151599	-0.0558479	Endline
	0.0779266	8.59794e-05	Endline
	0.376691	0.0167283	Endline
	0.363931	0.0200061	Endline
	0.191216	0.00747596	Endline
	0.0815149	-0.0350948	Endline
	0.205551	0.00348574	Endline
	-0.14355	-0.13925	Endline
	-0.100629	-0.154832	Endline
	0.329	0.0103861	Endline
	0.283676	-0.00122259	Endline
	0.08023	-0.102652	Endline
	-0.209762	-0.408701	Endline
	0.369842	0.0204127	Endline
	0.318467	0.0114273	Endline
	0.10861	-0.0125254	Endline
	-0.118583	0.001709	Endline
	0.036675	-0.277674	Endline
	0.397524	0.0215924	Endline
	0.0714884	-0.0369805	Endline
	0.315925	0.0214242	Endline
	0.203127	0.0124762	Endline
	0.154744	-0.0104737	Endline
	0.342925	0.00348818	Baseline
	0.167728	-0.0401357	Endline
	0.00980618	-0.0494234	Endline
	0.362747	-0.00134994	Endline
	-0.0882319	-0.061728	Endline
	0.234019	-0.0309751	Endline
	0.152267	0.102238	Endline
	0.291533	-0.0420755	Endline
	-0.135389	-0.0323307	Endline
	-0.0575624	-0.0607264	Endline
	0.295158	0.0198611	Endline
	0.0217832	-0.0311301	Endline
	0.172471	-0.0106165	Endline
	0.231458	-0.00989403	Endline
	-0.323954	-0.302635	Endline
	0.040049	-0.00799061	Endline
	0.186648	0.00730265	Endline
	-0.0643259	-0.384388	Endline
	0.37255	0.0270071	Endline
	0.208385	-0.00807154	Endline
	0.348563	0.0213953	Endline
	0.266447	0.00587818	Endline
	0.334274	0.0361235	Endline
	0.0821542	-0.129037	Endline
	0.324142	0.00600302	Endline
	0.250281	0.000353627	Endline
	-0.236689	-0.205693	Endline
	0.143281	-0.0627158	Endline
	-0.032205	-0.0361336	Endline
	0.186433	-0.0561981	Endline
	0.258556	-0.0361847	Endline
	-0.221228	-0.142844	Endline
	-0.0689557	-0.0698754	Endline
	-0.0277599	-0.00912045	Endline
	0.144455	-0.0275539	Endline
	0.231367	0.00796642	Endline
	0.254181	-0.0908779	Endline
	0.114565	-0.000757993	Endline
	-0.029648	-0.0124312	Endline
	0.237155	-0.00591164	Endline
	0.291256	0.00223113	Endline
	0.364079	-0.00755237	Endline
	0.250154	-0.0563701	Endline
	0.308488	-0.0206433	Endline
	0.142773	-0.0233145	Endline
	-0.116641	-0.00752848	Endline
	-0.165518	-0.27801	Endline
	0.231151	-0.0674377	Endline
	0.341157	0.0255083	Endline
	0.30912	-0.00930757	Endline
	0.129182	-0.00470055	Endline
	-0.129309	-0.0487734	Endline
	0.25361	-0.015314	Endline
	-0.0732942	-0.00601175	Endline
	0.151272	-0.00248397	Endline
	-0.0714294	-0.168683	Endline
	-0.0670287	-0.0473142	Endline
	-0.0865126	-0.143169	Endline
	0.350204	0.0131872	Endline
	0.312681	0.0122415	Endline
	0.349532	0.00125293	Endline
	-0.109471	0.00178755	Endline
	0.125455	0.0262823	Endline
	0.269283	0.0316843	Endline
	0.202699	0.00449323	Endline
	0.304636	-0.0613964	Endline
	0.345247	0.00587162	Endline
	0.344157	0.0132399	Endline
	0.134321	0.0540748	Endline
	0.0829643	-0.0108901	Endline
	-0.189293	-0.0672723	Endline
	0.362446	0.00228803	Endline
	0.223995	0.00433314	Endline
	0.231852	-0.0246891	Endline
	0.18852	-0.0135279	Endline
	-0.109376	-0.096408	Endline
	-0.00590253	0.0397507	Baseline
	-0.260468	-0.405501	Endline
	-0.0348624	-0.0192671	Endline
	0.192422	-0.101408	Endline
	0.209039	-0.00503809	Endline
	0.165157	-0.024433	Endline
	0.359358	0.00951427	Endline
	0.286899	0.00591751	Endline
	-0.148542	-0.0378691	Endline
	0.273325	0.017798	Endline
	0.326926	0.0122434	Endline
	0.359364	0.00310606	Endline
	0.386176	0.0165325	Endline
	0.363294	0.00491226	Endline
	0.296136	0.0133841	Endline
	0.220447	0.0483401	Endline
	0.0542554	-0.0480302	Endline
	0.31436	0.0175731	Endline
	0.0534902	-0.0192639	Endline
	0.103672	-0.0991819	Endline
	0.28374	-0.00427108	Endline
	-0.101603	-0.0547402	Endline
	0.187452	-0.00645242	Endline
	0.134629	-0.0371638	Endline
	0.234019	-0.138661	Endline
	0.237031	-0.0337427	Endline
	0.202773	-0.00747385	Endline
	0.257659	-0.00843472	Endline
	0.24503	-0.00720083	Endline
	0.31444	0.0162566	Endline
	0.339395	0.00604478	Endline
	0.309055	0.0193333	Endline
	0.193657	0.00911827	Endline
	0.28421	0.0192695	Endline
	0.263013	-0.0290913	Endline
	0.224315	-0.208021	Endline
	0.339676	0.00792016	Endline
	0.217871	0.00912111	Endline
	0.303334	0.00717106	Endline
	0.150989	-0.0142055	Endline
	0.242862	-0.0184808	Endline
	0.270045	-0.00480543	Endline
	0.179178	-0.0251627	Endline
	-0.00443452	-0.227136	Endline
	0.286678	-0.0196751	Endline
	-0.143076	-0.0458928	Endline
	0.300392	0.0193776	Endline
	0.161169	0.00794208	Endline
	0.200077	-0.0146923	Endline
	0.158168	-0.0399107	Endline
	0.295418	-0.00686164	Endline
	0.0320285	-0.0259202	Endline
	0.114389	0.000633405	Endline
	0.252976	-0.00226863	Endline
	0.248707	0.006948	Endline
	0.279781	0.0217422	Endline
	0.0148624	-0.0236597	Endline
	0.370088	0.010191	Endline
	0.350295	-0.000473861	Endline
	0.107147	-0.246007	Endline
	0.190278	-0.0620058	Endline
	0.362213	0.00839417	Endline
	0.300008	0.00516247	Endline
	0.256568	0.00674896	Endline
	0.360553	0.00654282	Endline
	0.30124	0.0131436	Endline
	0.0233955	-0.0398458	Endline
	0.175258	-0.0164873	Endline
	0.27704	-0.00492918	Endline
	0.00767686	-0.0421895	Endline
	-0.047915	-0.0734661	Endline
	0.357121	0.0131407	Endline
	0.372673	0.00852181	Endline
	0.284986	0.00720885	Endline
	0.0388776	0.00562832	Endline
	0.242287	0.00936027	Endline
	0.318405	-0.00334546	Endline
	-0.0490713	-0.0147427	Endline
	0.311854	-0.0162223	Endline
	0.371444	0.0107784	Endline
	0.358435	0.00606992	Endline
	0.304065	-0.012763	Endline
	0.360202	0.0164234	Endline
	0.317037	-0.0106428	Endline
	0.292819	-0.0286856	Endline
	0.201219	-0.0788965	Endline
	-0.131158	-0.0335989	Endline
	0.350649	0.0216396	Endline
	-0.123483	-0.0534806	Endline
	0.00998084	-0.0545222	Endline
	-0.210569	-0.303771	Endline
	0.305877	0.0124151	Endline
	0.185028	-0.015377	Endline
	0.220145	0.0140521	Endline
	0.0383713	-0.0280117	Baseline
	-0.0842217	-0.0448637	Endline
	-0.187724	-0.0817805	Endline
	0.156041	-0.0186992	Endline
	0.34197	0.00254419	Endline
	0.136105	-0.0146573	Endline
	0.302019	0.00088745	Endline
	0.26422	0.0302787	Endline
	0.288812	-0.0272079	Endline
	0.278746	0.00526479	Endline
	-0.0184984	-0.0342443	Endline
	0.104175	-0.0819578	Endline
	0.269354	-0.0112045	Endline
	0.290988	0.0318351	Endline
	0.321282	0.0123604	Endline
	0.273334	-0.0103403	Endline
	0.198702	0.00353764	Endline
	0.294453	-0.0375195	Endline
	0.0977308	-0.149162	Endline
	0.287612	0.00715249	Endline
	0.250711	-0.0245349	Endline
	0.372122	0.00743813	Endline
	0.248101	0.00702279	Endline
	0.244757	-0.0014484	Endline
	0.188861	-0.00496343	Endline
	0.376052	0.0228413	Endline
	0.253362	0.00572277	Endline
	0.252195	0.0191167	Endline
	0.336005	0.0105228	Endline
	0.34573	0.00213744	Endline
	0.114277	-0.0309026	Endline
	0.270723	0.0187386	Endline
	0.166899	-0.00753926	Endline
	0.316748	0.00607884	Endline
	0.352485	-0.00202559	Endline
	-0.0793582	-0.0622178	Endline
	0.214341	-0.00439172	Endline
	0.263072	-0.0457984	Endline
	0.279824	0.00134771	Endline
	0.347474	0.00990073	Endline
	0.250114	0.00240015	Endline
	0.266333	0.000673806	Endline
	0.28754	0.0127234	Endline
	0.356285	0.00183583	Endline
	0.0505624	-0.0182857	Endline
	-0.165607	-0.27145	Endline
	0.205162	-0.0254488	Endline
	0.242198	0.00861734	Endline
	0.208041	0.0102538	Endline
	-0.315689	-0.315908	Endline
	-0.168532	-0.0150237	Endline
	0.177226	-0.00241455	Endline
	0.329711	-0.00434283	Endline
	0.284786	0.00839097	Endline
	0.340994	0.0128101	Endline
	0.306897	0.0153485	Endline
	0.237572	-0.00143645	Endline
	0.33036	0.00731737	Endline
	0.33075	0.00208301	Endline
	-0.297032	-0.424872	Endline
	0.277424	0.0131745	Endline
	0.244193	0.0149969	Endline
	0.354488	0.00560241	Endline
	-0.288017	-0.397177	Endline
	-0.123329	-0.0782509	Endline
	0.0256997	-0.08272	Endline
	-0.122881	-0.0500122	Endline
	-0.0679931	-0.0443704	Endline
	0.296045	-0.0132079	Endline
	0.146584	-0.0426599	Endline
	0.0410094	-0.0985565	Endline
	-0.0798922	-0.0368616	Endline
	0.36282	0.00728542	Endline
	0.279059	0.0152223	Endline
	0.317876	0.0241409	Endline
	0.154366	-0.0156791	Endline
	0.043853	-0.100398	Endline
	0.167959	-0.142285	Endline
	0.241537	0.0119693	Endline
	0.0931208	0.0335626	Endline
	0.345351	0.00740616	Endline
	-0.0375063	-0.265445	Endline
	0.217695	0.00736541	Endline
	0.328221	0.0138865	Endline
	0.256461	0.0125862	Endline
	0.305221	0.00308922	Endline
	0.307396	0.0253172	Endline
	0.281638	0.0109568	Endline
	0.132433	0.00163172	Endline
	0.139687	-0.00743647	Endline
	0.319003	0.00646812	Endline
	0.249771	0.0115785	Endline
	0.28828	-0.00322621	Endline
	0.312632	0.00851116	Endline
	0.0473674	-0.0269494	Endline
	-0.0662894	0.239402	Endline
	0.0399766	-0.0282435	Endline
	0.22384	-0.0719416	Endline
	0.325188	0.00392607	Endline
	0.280072	-0.00480019	Endline
	0.30345	-0.000447268	Endline
	0.324185	-0.0141593	Endline
	0.414862	0.0130073	Endline
	0.0520432	-0.053876	Endline
	0.279013	-0.0100594	Endline
	0.368788	0.0237568	Endline
	0.233542	0.00614591	Endline
	0.329143	0.0132234	Endline
	-0.237744	-0.421497	Endline
	-0.00107777	-0.0406378	Endline
	0.189107	-0.168431	Endline
	0.242725	0.0150678	Endline
	0.0625154	-0.0567055	Endline
	0.274718	0.0223365	Endline
	0.230311	0.0068823	Endline
	0.324045	0.00347759	Endline
	0.35067	-0.00728834	Endline
	-0.207681	0.0124426	Baseline
	-0.0467509	-0.0421163	Baseline
	-0.153003	0.0374126	Baseline
	0.332071	0.0135977	Endline
	0.252901	0.011316	Endline
	0.259614	0.0188102	Endline
	0.130586	-0.224775	Endline
	0.143785	-0.0472522	Endline
	0.278345	-0.0180092	Endline
	0.328727	0.0133568	Endline
	0.191282	0.0112177	Endline

## Sheet: Figure4
Figure 4	Genus	Model coefficient value (effect size)
	Pediococcus	-1.46459
	f__Muribaculaceae	-1.35421
	Agathobacter	-1.12773
	Prevotella_9	-1.10539
	Clostridium.sensu.stricto.1	-1.01295
	Enterorhabdus	-0.8604
	Blautia	-0.74349
	Holdemania	0.209375
	f__Erysipelatoclostridiaceae	0.345839
	Desulfovibrio	0.452136
	Anaerosalibacter	0.564901
	f__Oscillospiraceae	0.565313
	Incertae.Sedis	0.630607
	Lachnoclostridium	0.632102
	Butyricimonas	0.636409
	Intestinimonas	0.67725
	Rummeliibacillus	0.717795
	Lachnospiraceae.FCS020.group	0.74081
	UCG.003	0.7562
	CAG.56	0.780373
	Faecalibacterium	0.797277
	Butyricicoccus	0.811704
	X.Ruminococcus..gauvreauii.group	0.86132
	Marvinbryantia	0.899716
	f__Lachnospiraceae	0.926812
	Alistipes	0.931776
	Coprococcus	0.946567
	Bilophila	0.974189
	Fournierella	0.989975
	X.Eubacterium..eligens.group	0.997249
	X.Eubacterium..hallii.group	1.01153
	Blautia	1.05186
	X.Ruminococcus..torques.group	1.11527
	UBA1819	1.13232
	UCG.005	1.17149
	Lachnospiraceae.UCG.004	1.22727
	Sutterella	1.25877
	Colidextribacter	1.2878
	Odoribacter	1.37097
	Ligilactobacillus	1.39228
	Lachnospiraceae.ND3007.group	1.417
	Dorea	1.43845
	Erysipelotrichaceae.UCG.003	1.57031
	Lachnospira	1.60264
	Anaerostipes	1.62498
	Phascolarctobacterium	1.63585
	Limosilactobacillus	1.74973
	Parabacteroides	1.84686
	Fusicatenibacter	2.14424
	Bacteroides	2.19797

[truncated: 12 more sheets: Supplementary_Figure1, Supplementary_Figure2A, Supplementary_Figure2B, Supplementary_Figure2C, Supplementary_Figure2D, Supplementary_Figure3A, Supplementary_Figure3B, Supplementary_Figure3C, Supplementary_Figure3D, Supplementary_Figure3E, Supplementary_Figure3F, Supplementary_Figure3G]
